# Supplementary material for: Cross-species systems analysis distinguishes inflammatory remodeling from primary mucus secretory failure in inflammatory bowel disease
Source: Front Immunol. 2026 Jun 9;17:1813019. doi: 10.3389/fimmu.2026.1813019 (PMC13287023; doi:10.3389/fimmu.2026.1813019)
Supplement: Supplementary Table 1 — Total genes tested using Metavolcano to compare human colonic biopsies with Crohn’s disease against healthy controls. [file Table1.xlsx]

## Sheet: Table S1
Gene.symbol	log2(FC)	raw.pval
A1BG	0.333318	0.0801338
A2M	0.588066	3.15E-05
NAT1	0.121366	0.511761
NAT2	-0.364939	0.147117
SERPINA3	1.43319	0.0040249
AADAC	0.148216	0.677052
AAMP	0.00295145	0.979818
AANAT	0.515416	0.0712675
AARS1	0.178581	0.190359
ABAT	-0.336372	0.0390423
ABCA1	0.31923	0.0465789
ABCA2	-0.050828	0.824347
ABCA3	0.0515796	0.680274
ABCB7	-0.171503	0.0552398
ABCF1	0.156479	0.41096
ABCA4	0.20585	0.192047
ABL1	0.0978268	0.580005
AOC1	-0.492794	0.0333658
ABL2	0.421804	0.0142575
ABO	0.0705966	0.642657
ABR	-0.117519	0.31814
ACAA1	-0.30305	0.0398955
ACACA	0.296163	0.146222
ACACB	-0.0960011	0.588938
ACADL	0.123604	0.666284
ACADM	-0.252095	0.289733
ACADS	-0.585453	0.00260935
ACADSB	-0.259454	0.12216
ACADVL	-0.294727	0.00924141
ACAT1	-0.647899	3.19E-08
ACAT2	0.0253084	0.849671
ASIC2	-0.146777	0.00148905
ASIC1	-0.123348	0.261149
ACHE	0.142619	0.526191
ACLY	0.350026	0.00273374
ACO1	0.386104	0.0923835
ACR	-0.0366447	0.899516
ACO2	-0.23635	0.0530112
ACOX1	-0.788471	4.18E-06
ACP1	0.129383	0.455464
ACP2	0.331046	0.0676983
ACP5	0.591901	0.0100378
ACP3	0.676765	1.28E-05
ACRV1	0.237861	0.532945
ACTA1	0.520694	0.156554
ACTA2	0.269538	0.331862
ACTB	0.0970134	0.294693
ACTC1	0.0476171	0.893558
ACTG1	0.498966	0.256217
ACTG2	-0.00188457	0.996303
ACTN4	0.132057	0.507482
ACTL6A	-0.0108758	0.936093
ACTN1	0.597377	0.0020497
ACTN2	0.405056	0.261191
ACTN3	0.367499	0.42841
ACVR1	0.53366	4.89E-06
ACVR1B	-0.180055	0.279127
ACVR2A	-0.22675	0.261704
ACVR2B	-0.0560979	0.748443
ACVRL1	0.0980836	0.357325
ACY1	-0.0613589	0.656727
ACYP1	-0.0881789	0.358843
ACYP2	0.0690277	0.370286
ADA	1.02457	1.78E-05
ADAM8	0.982776	1.24E-05
ADAM10	0.0991594	0.608555
ADAR	0.595639	0.000240516
ADARB1	0.264618	0.248557
ADARB2	0.105981	0.808394
ADCY1	0.183399	0.339375
ADCY2	0.156539	0.651888
ADCY3	0.389698	1.30E-10
ADCY5	-0.0400489	0.896156
ADCY6	-0.208158	0.0567193
ADCY7	0.623124	0.0290648
ADCY8	0.43544	0.366526
ADCY9	-0.0111134	0.946711
ADCYAP1	0.766393	0.023732
ADCYAP1R1	0.373557	0.408975
ADD1	0.0494514	0.737565
ADD2	0.110768	0.609867
ADD3	-0.425936	0.0204122
PLIN2	0.233121	0.522563
ADH1A	-0.218068	0.512077
ADH1B	0.128344	0.659739
ADH1C	-0.949419	1.32E-16
ADH4	0.395815	0.171483
ADH5	-0.122153	0.492211
ADH6	-0.234214	0.296999
ADH7	0.0368858	0.824978
ADK	0.0624796	0.778866
ADM	1.27932	8.58E-18
ADORA1	0.453934	0.104638
ADORA2A	0.576118	0.023332
ADORA2B	-0.0549688	0.831404
ADORA3	-0.00254928	0.368014
ADPRH	0.579409	0.0183669
PARP1	0.337573	0.112186
PARP4	0.235289	0.568162
ADRA1D	0.0020168	0.995968
ADRA1B	-0.160395	0.400063
ADRA1A	0.188808	0.519079
ADRA2A	0.0930494	0.602614
ADRA2B	0.314804	0.273974
ADRA2C	0.217468	0.262378
ADRB1	-0.43892	0.0200611
ADRB2	0.343346	0.12683
ADRB3	0.496061	0.271379
GRK2	0.189939	0.114594
GRK3	0.269071	0.067914
ADSL	0.0448176	0.800721
ADSS2	0.174866	0.0487624
AP2A1	0.182111	0.357087
AP2A2	-0.0376074	0.815064
AP1B1	0.113115	0.465227
AP2B1	0.227386	0.135704
AP1G1	0.233475	0.143351
AEBP1	0.619226	0.000857346
TLE5	-0.36476	0.140778
CRISP1	0.17078	0.528936
AFG3L1P	0.0540894	0.33571
AFM	0.430502	0.340544
AFP	0.281596	0.232194
AGA	0.207141	0.152718
ACAN	0.58343	0.0984439
AGER	0.367967	0.220895
AGL	-0.101891	0.616076
AGRP	0.701809	0.176746
JAG1	0.381046	0.05525
AGT	1.16699	6.66E-13
AGTR1	-0.137367	0.599659
AGTR2	-0.0719087	0.863505
APLNR	0.605767	5.46E-05
AGXT	-0.614738	0.015092
NR0B1	0.137177	0.585998
AHCY	-0.0443	0.709895
AHR	0.650201	0.000159369
AHSG	0.316884	0.410761
AIF1	0.83278	0.00649048
CRYBG1	0.133598	0.0269011
AK1	-0.347953	0.0261019
AK2	-0.0589811	0.726422
AK4	-0.485859	0.00450444
AKT1	0.134299	0.498694
AKT2	0.0302953	0.867237
ALAD	-0.210118	0.0834157
ALAS1	0.229752	0.365269
ALAS2	0.846261	0.29556
ALB	0.141004	0.452215
ALCAM	0.550338	0.000626479
ABCD1	0.415248	0.20095
ALDH1A1	0.0389183	0.811101
ALDH2	0.0106141	0.953357
ALDH3A1	-0.100494	0.666656
ALDH1B1	0.0519879	0.813135
ALDH1A3	0.803496	1.70E-06
ALDH3B1	0.379759	0.115897
ALDH3B2	0.56433	0.199183
ALDH9A1	0.0933518	0.687653
ALDH3A2	-0.139893	0.428308
ABCD2	0.461497	0.102079
ALDOA	0.0491152	0.696598
ALDOB	2.23099	8.46E-06
ALDOC	-0.0446537	0.721668
AKR1B1	0.484792	0.017779
ALK	0.113494	0.131666
ALOX12	0.411222	0.257441
ALOX5	0.810677	0.00867657
ALOX5AP	0.739022	0.0015441
ALOX12B	0.195183	0.608952
ALOX15	0.313843	0.322045
ALOX15B	0.822243	0.019035
ALPI	-0.397773	0.363503
ALPL	0.955393	0.000138899
ALPP	-0.225159	0.712276
ALPG	-1.33848	0.220254
ALX3	0.432951	0.25738
AMBN	0.573887	0.279151
AMBP	0.0684959	0.730396
AMD1	0.193196	0.207186
AMELX	0.232892	0.569799
AMELY	0.146007	0.394415
AMFR	-0.0560441	0.688337
AMH	0.0507217	0.827583
AMHR2	0.150361	0.432092
AMPD1	-0.151771	0.412123
AMPD2	0.557383	0.0272504
AMPD3	0.402141	0.19487
AMPH	0.653036	0.132317
BIN1	0.125262	0.417702
AMT	-0.403464	0.00181619
AMY1A	-0.101331	0.518812
AMY1B	-0.155763	0.613153
AMY1C	0.0950436	0.763893
AMY2A	-0.249673	0.382876
AMY2B	-0.375632	0.12865
ANG	0.081617	0.630133
ANGPT1	0.641558	0.0812275
ANGPT2	1.15685	5.84E-05
ANK1	0.672917	0.0311706
ANK2	0.259857	0.446477
ANK3	-0.63873	0.000839886
ANPEP	-0.637093	0.220204
SLC25A4	-0.103903	0.539588
SLC25A5	-0.0371263	0.871811
SLC25A6	-0.0140361	0.942241
ANXA1	1.2278	1.82E-06
ANXA2	0.365583	0.416176
ANXA3	0.549415	0.019623
ANXA4	0.181325	0.27291
ANXA5	0.818273	9.00E-07
ANXA6	0.63062	0.00713776
ANXA7	0.160969	0.330742
ANXA11	-0.042097	0.763171
ANXA13	-0.467337	0.0227073
AOAH	0.389997	0.0998972
AOC2	0.636091	0.189899
AOX1	0.611688	0.0788866
APAF1	0.401523	0.065987
NUDT2	0.00322394	0.976686
APOF	0.304295	0.511937
APBA1	-0.299859	0.170129
APBA2	1.23665	0.0212585
APBB1	0.183391	0.490541
APBB2	0.156515	0.559847
APC	0.0879062	0.723364
APCS	0.649604	0.350812
AIRE	0.634201	0.108664
APEH	0.0298021	0.882005
APEX1	0.0342664	0.846497
BIRC2	0.00570158	0.945817
BIRC3	1.33423	3.65E-06
XIAP	0.290664	0.227058
BIRC5	0.31984	0.174425
APLP1	0.277588	0.343813
APLP2	-0.167962	0.2007
APOA1	1.03621	0.090471
APOA2	0.824892	0.268862
APOA4	1.19374	0.148058
APOB	0.758125	0.0797999
APOBEC1	1.24347	0.00399239
APOC1	0.880701	0.0208239
APOC1P1	-0.00051027	0.990758
AQP8	-2.37701	1.73E-11
APOC2	0.627673	0.309237
APOC3	0.398759	0.530137
APOC4	0.110103	0.352907
APOD	0.155985	0.55839
APOE	0.712999	0.000136858
APOH	-0.665715	4.56E-07
APP	0.145784	0.153118
APRT	0.0790322	0.557229
KLK3	0.138211	0.724288
FAS	0.18821	0.119326
FASLG	0.51221	0.130069
SHROOM2	-0.064903	0.795817
AQP1	0.28385	0.261282
AQP2	0.378083	0.477768
AQP3	0.916465	0.00448677
AQP4	0.463818	0.324944
AQP5	0.979611	0.174552
AQP6	0.143334	0.603715
AQP7	-0.146962	0.512471
AQP9	2.33752	6.09E-08
AR	-0.0933527	0.686884
ABCC6	0.130623	0.313594
ARAF	-0.0878821	0.458683
ARCN1	0.256086	0.055933
TRIM23	0.179595	0.61708
AREG	0.767618	0.00468978
ARF1	0.137639	0.500342
ARF3	-0.00163271	0.990077
ARF4	0.426248	0.054255
ARL4D	0.0743952	0.818904
ARF5	-0.125	0.204189
ARF6	-0.119104	0.539981
ARG1	0.493208	0.203161
ARG2	0.366553	0.237912
RHOA	0.0462349	0.518764
RHOB	0.380162	0.250208
RHOC	-0.00442434	0.975806
RND3	-0.128887	0.337519
RHOG	0.45493	0.0229291
ARHGAP1	0.281308	0.0257329
ARHGAP4	0.528484	0.0751824
ARHGAP5	0.00404824	0.98892
ARHGAP6	0.335301	0.149974
ARHGDIA	0.217332	0.308325
ARHGDIB	0.942374	0.000368167
ARHGDIG	0.0852485	0.782444
RHOH	1.06677	0.00099898
ARL1	0.217679	0.232812
PHOX2A	0.0581951	0.715081
ARL2	-0.214195	0.0782869
ARL3	0.168787	0.385366
ARNT	0.0526781	0.701288
BMAL1	0.441114	0.000119814
ARR3	0.423079	0.269307
ARRB1	-0.247214	0.015749
ARRB2	0.38366	0.00986766
ARSA	0.172715	0.119515
ARSB	0.346102	0.00224292
STS	0.608499	1.88E-05
ARSD	-0.276822	0.0702713
ARSL	-0.578505	0.097681
ARSF	0.421589	0.348988
ART1	0.48251	0.402788
ART3	1.10881	0.000630936
ART4	0.695586	0.26421
ARVCF	0.134041	0.413137
ASAH1	0.219456	0.0291834
ASCL1	0.290079	0.457218
ASCL2	-0.0314102	0.757415
ASGR1	0.679762	0.0594033
ASGR2	0.808538	0.0313728
ASIP	0.710203	0.194744
ASL	-0.0588018	0.768664
ASMT	0.201064	0.129383
GET3	-0.0754205	0.753866
ASNS	0.280975	0.00366178
ASPA	-0.112744	0.632359
ASPH	0.536125	0.00122619
ASS1	1.06594	0.000459184
ASTN1	0.0880181	0.794809
SERPINC1	0.480919	0.27056
ZFHX3	-0.200076	0.315675
ATF1	-0.136944	0.3041
ATF3	0.630555	0.000956024
ATF4	0.200222	0.0408933
ATIC	-0.0665473	0.64994
ATM	0.229973	0.0649274
RERE	-0.14085	0.33455
ATOH1	-0.0345419	0.88012
ATOX1	0.38428	0.00539125
ATP1A1	0.00562041	0.96768
ATP1A2	-0.063917	0.784172
ATP1A3	0.207368	0.585232
ATP12A	-0.210151	1.23E-07
ATP1A4	0.366608	0.470725
ATP1B1	0.182489	0.256904
ATP1B2	0.154565	0.616735
ATP1B3	-0.27275	0.0562907
FXYD2	0.196931	0.355136
ATP2A1	0.290243	0.473051
ATP2A2	0.290984	0.177307
ATP2A3	0.219777	0.272523
ATP2B1	-0.101093	0.712732
ATP2B2	0.294863	0.640743
ATP2B3	0.172488	0.692601
ATP2B4	0.56395	0.0643492
ATP4A	0.799378	0.258772
ATP4B	0.234065	0.504015
ATP5F1A	-0.262028	0.114114
ALDH7A1	-0.0869459	0.647659
ATP5F1B	-0.298089	0.0438199
ATP5F1C	-0.250401	0.0245368
ATP5F1D	-0.601381	0.0688506
ATP5F1E	-0.330148	0.126742
ATP5PB	-0.317937	0.0129147
ATP5MC1	-0.451256	0.0263279
ATP5MC2	-0.301158	0.0498501
ATP5MC3	-0.489703	0.0375017
ATP5ME	-0.42277	0.0139698
ATP5PF	-0.36776	0.0193199
ATP6V1A	0.195939	0.170372
ATP6V1B1	0.192601	0.408891
ATP6V1B2	0.502105	0.00596987
ATP6V0C	0.191614	0.108537
ATP6V1C1	0.127642	0.351088
ATP6V1E1	0.0100803	0.925481
ATP6V0B	0.225862	0.154158
ATP6V1G2	0.195503	0.465134
ATP6V0A1	-0.0723688	0.433386
ATP6AP1	0.115383	0.25311
ATP7A	0.239907	0.191934
ATP5PO	-0.466752	0.0371006
ATP7B	-0.0112416	0.952032
ATR	0.429818	0.00208578
ATRX	0.353176	0.0894034
KIF1A	-0.0931689	0.000197944
AUH	-0.319643	0.00862528
AUP1	-0.0620028	0.576785
AVP	0.379006	0.499886
AVPR1A	0.651801	0.217837
AVPR1B	0.203229	0.575823
AVPR2	0.430836	0.284735
AXL	0.256871	0.171043
AZGP1	0.591724	0.117385
AZU1	0.567431	0.12663
B2M	0.669969	0.000766068
BAAT	0.221685	0.483476
BACH1	0.175846	0.333342
BAD	-0.355211	7.20E-05
BAG1	-0.208782	0.229585
ADGRB1	-0.0607404	0.177343
ADGRB2	0.0375954	0.761937
ADGRB3	-0.194484	0.0361435
BAK1	0.365169	0.077495
NKX3-2	0.260291	0.642508
BARD1	0.246358	0.180889
BAX	0.087187	0.684745
BBS1	0.0480248	0.849679
BBS2	-0.190345	0.0508455
BBS4	0.183291	0.195479
BCAT1	0.820498	0.00570617
BCAT2	-0.493203	0.000717372
BCHE	-0.00421608	0.993271
BCKDHA	-0.036204	0.713881
BCKDHB	-0.0769147	0.699237
CCND1	0.305442	0.218773
BCL2	0.0399565	0.768132
BCL2A1	1.60348	1.13E-05
BCL2L1	0.362598	0.205946
BCL2L2	-0.113805	0.290846
BCL3	0.454776	0.0343326
BCL6	0.891517	1.84E-06
BCL7A	-0.192942	0.131826
BCL9	0.118665	0.438989
TNFRSF17	0.777406	0.00168065
HCN2	0.291067	0.300402
OPN1SW	0.60727	0.376717
BCR	0.0243707	0.119632
BCS1L	-0.06469	0.598364
BCYRN1	-0.552767	0.176649
BDH1	-0.371119	1.04E-05
BDKRB1	-0.114753	0.434262
BDKRB2	0.116273	0.406695
BDNF	0.587993	0.105812
CFB	2.08909	5.65E-15
BFSP1	0.368158	0.320489
BGLAP	-0.034279	0.686811
BGN	1.02869	0.000355096
CEACAM1	0.150202	0.654308
BHMT	-0.00425613	0.984513
BICD1	0.579866	0.0848241
BID	0.407837	0.0151315
BIK	0.341224	0.243948
PRDM1	1.17089	3.95E-08
BLK	0.676377	0.15156
BLM	0.528026	0.0605261
BLMH	0.324886	0.221154
CXCR5	0.632017	0.042819
BLVRA	0.816473	3.59E-05
BLVRB	-0.140073	0.275552
BNC1	0.662798	0.157984
BMI1	0.128731	0.599204
BMP1	0.170642	0.502802
BMP2	0.107443	0.562529
BMP3	-1.31969	2.38E-08
BMP4	0.0315854	0.774484
BMP5	-0.44778	0.205429
BMP6	0.423582	0.093195
BMP7	0.336112	0.31198
BMP8B	-0.226267	0.469075
BMPR1A	0.0135629	0.949119
BMPR1B	0.033078	0.95889
BMPR2	0.521923	0.100252
BMX	-0.0176919	0.929359
POLR3D	0.406858	0.0892315
BNIP1	0.064447	0.695489
BNIP2	0.425591	0.0183777
BNIP3	0.819523	2.85E-05
BNIP3L	0.276266	0.0224018
BOK	0.114095	0.620829
DST	0.0267961	0.899715
FOXL2	0.485254	0.31957
BPGM	0.203338	0.177495
BPHL	-0.228939	0.302594
BPI	0.347002	0.218985
BRCA1	0.149728	0.557839
BRAF	0.242743	0.320445
BRCA2	0.680552	0.0513119
BRDT	0.477229	0.374417
ZFP36L1	0.377725	0.0164258
ZFP36L2	-0.0103354	0.942662
BRS3	0.356398	0.530462
BSG	-0.487726	0.00188466
BST1	0.312213	0.075663
BST2	1.2252	4.19E-08
BTC	0.166798	0.391498
BTD	0.0207367	0.92311
KLF9	-0.0200548	0.885086
KLF5	-0.410153	0.00373092
BTF3	0.00377248	0.980282
BTG1	0.0646056	0.649114
BTK	0.778538	0.0137895
BTN1A1	0.739754	0.189055
BUB1	0.517591	0.035388
BUB1B	0.250027	0.319478
BYSL	0.223456	0.120866
TSPO	0.0304808	0.850534
C1QBP	0.142134	0.410383
SERPING1	1.1704	1.69E-08
ERC2-IT1	-0.0465483	0.56411
C1QA	0.863862	5.43E-06
C1QB	0.857915	5.70E-07
C1QC	0.849724	6.48E-05
C1R	1.27302	3.74E-11
C1S	1.21046	3.56E-08
C2	1.6931	3.53E-07
C3	1.3272	4.84E-06
C3AR1	0.997083	0.000872798
C4A	1.30171	8.64E-08
C4B	1.46405	0.0225788
C4BPA	1.71327	4.21E-09
C4BPB	1.72957	2.49E-06
CAPN5	-0.335835	3.68E-05
C5	0.0759571	0.6386
C5AR1	0.962263	0.000686911
C6	-0.0434065	0.83817
C7	0.374122	0.268155
C8A	0.397612	0.438619
C8B	0.211603	0.494003
C8G	-0.279537	0.15664
OSGIN2	0.536509	0.201925
C9	0.584378	0.28434
VPS51	-0.364705	1.87E-08
MRPL49	0.0643497	0.61935
ZNHIT2	0.060366	0.789271
MPPED2	-0.0381527	0.879748
MYRF	0.152081	0.19745
TMEM258	0.210232	0.0788624
DAGLA	0.553339	0.360542
GAS8-AS1	-0.00836435	0.764418
FMNL1	0.782714	0.011122
LDLRAD4	0.0298434	0.820516
PTTG1IP	-0.173709	0.00477433
CFAP410	-0.243465	8.87E-06
TMEM50B	0.249543	0.00289485
MPPED1	0.562946	0.408891
CA1	-1.45115	4.66E-05
CA2	-0.688297	0.000143547
CA3	0.183985	0.421908
CA4	-1.00069	0.000153932
CA5A	0.538332	0.331408
CA6	0.290228	0.477679
CA7	-0.657514	2.20E-06
CA8	0.360435	0.0903372
CA9	0.418846	0.258052
CA11	0.330533	0.167416
CA12	-0.27017	0.225045
CACNA1A	-0.0505226	0.373551
CACNA1B	0.247263	0.692068
CACNA1C	0.377515	0.195086
CACNA1D	0.00226317	0.989703
CACNA1E	0.829665	0.12091
CACNA1F	0.431375	0.185761
CACNA1S	0.187791	0.589111
DDR1	-0.140585	0.495661
CACNA2D1	0.33058	0.324829
CACNB1	-0.0254197	0.895636
CACNB2	-0.147837	0.249174
CACNB3	-0.106732	0.437374
CACNB4	0.0719482	0.727658
CACNG1	0.184189	0.528746
SLC25A20	-0.45139	0.0049667
CAD	0.322223	0.0725911
CALB1	0.454279	0.453717
CALB2	-0.159593	0.460668
S100G	0.0877557	0.742539
CALCA	0.233411	0.526169
CALCB	-0.0297612	0.190955
CALCR	0.395586	0.203317
CALD1	0.663232	0.0232783
CALM1	-0.115183	0.615741
CALM2	-0.170443	0.516206
CALM3	0.313837	0.0342152
CALML3	0.377734	0.393609
CALR	0.549077	0.000299729
CALU	0.776946	0.000240171
CAMK4	0.426309	0.0798294
CAMK2A	-0.00831233	0.966125
CAMK2B	0.00878081	0.971023
CAMK2D	-0.164317	0.235529
CAMK2G	-0.162756	0.376958
CAMLG	0.226961	0.512618
CAMP	0.283208	0.328742
CANX	0.381035	0.0166606
CAPG	0.152957	0.403873
CAPN1	0.251121	0.306297
CAPN2	-0.227096	0.0275066
CAPN3	-0.104972	0.302793
CAPNS1	-0.0925268	0.457688
CAPN6	0.331464	0.359991
CAPS	-0.107581	0.158057
CAPZA1	0.335955	0.0741462
CAPZA2	0.300117	0.430786
CAPZB	0.145068	0.461358
CARS1	-0.00637057	0.954201
CASP1	1.39914	0.0214016
CASP2	0.269282	0.404522
CASP3	0.0994348	0.295447
CASP4	0.876559	4.73E-08
CASP5	1.36573	3.91E-10
CASP6	-0.282193	0.0252426
CASP7	0.261465	0.199218
CASP8	0.464158	0.0324012
CASP9	0.053372	0.542763
CASP10	0.804036	1.11E-06
CASQ1	0.316022	0.499372
CASQ2	-0.207803	0.511204
CASR	0.0863531	0.597488
CAT	-0.347272	0.0155093
CAV1	0.726634	0.0053441
CAV2	0.654957	0.0329773
CAV3	0.489317	0.264541
RUNX2	0.671627	0.0098199
RUNX1	0.855577	0.0035641
RUNX1T1	0.363803	0.0543832
CBFA2T3	0.306038	0.00293779
RUNX3	0.821253	0.000149861
CBFB	0.540645	0.0133651
SERPINA6	-0.164577	0.638695
CBL	0.489701	0.0107854
CBLB	0.278365	0.0557381
CBLN1	0.311061	0.396253
SERPINH1	0.693784	3.06E-05
CBR1	0.0918855	0.755617
CBR3	0.91359	0.0013846
CBS	0.0119528	0.805908
CCIN	0.468647	0.390762
KYAT1	-0.0174475	0.815093
CCK	0.548605	0.490679
CCKAR	0.697867	0.349471
CCKBR	0.204591	0.427103
KRIT1	0.12694	0.537651
CCNA2	0.500687	0.105889
CCNB1	0.45254	0.129981
CCNC	0.356687	0.0701455
CCND2	0.332942	0.097146
CCND3	0.38411	0.0705362
CCNE1	0.268927	0.171465
CCNF	0.458961	0.0456806
CCNG1	-0.310917	0.00655707
CCNG2	0.274083	0.130338
CCNH	0.28966	0.0542212
CCNT1	0.103438	0.538843
CCNT2	-0.00108337	0.995975
CCT6A	0.258803	0.169512
CD1A	0.665959	0.269475
CD1B	0.903183	0.0279129
CD1C	0.540464	0.140721
CD1D	0.578579	0.298866
CD1E	0.654995	0.0790724
CD2	0.956006	0.00545131
CD3D	0.907887	0.00635353
CD3E	1.0055	0.0404225
CD3G	0.820916	0.0165904
CD247	0.873015	0.0081422
CD4	0.66147	0.0788556
CD5	0.954505	0.0379733
CD5L	0.331762	0.389895
CD6	1.0256	0.00239583
CD7	0.396579	0.191882
CD8A	0.814205	0.0332188
CD8B	0.212517	0.445945
CD8B2	0.153796	0.726429
CD9	-0.363962	0.000471225
CD14	0.20627	0.111218
CD19	0.88681	0.0821238
MS4A1	1.18472	0.0647172
MS4A3	0.66671	0.222525
CD22	0.610256	0.124173
CD27	0.889708	1.98E-05
CD28	0.916729	0.00447832
CD80	0.886382	0.00796533
CD86	0.591289	0.014918
TNFRSF8	0.737737	0.0597007
TNFSF8	0.998843	0.0166443
CD33	0.422648	0.00287161
SIGLEC6	0.571683	0.25233
CD34	0.831684	0.0171913
CD36	0.0194281	0.875185
SCARB1	-0.0788293	0.334925
SCARB2	-0.0457712	0.666529
CD37	0.906169	0.0153246
CD38	1.41504	9.11E-07
ENTPD1	0.897999	0.00176836
ENTPD2	-0.184209	0.199576
ENTPD6	-0.0535372	0.70079
ENTPD3	0.643234	0.12132
ENTPD5	-0.824173	3.77E-06
CD40	1.17026	2.98E-05
CD40LG	0.699715	0.0281838
CD44	0.980092	2.60E-07
CD47	0.389921	8.01E-05
CD48	0.852358	0.00895299
CD53	1.07013	9.80E-05
CD58	-0.0169808	0.935756
CD59	0.385879	0.124056
CD63	0.144026	0.185751
CD68	0.780441	0.000797473
CD69	0.847934	0.000722575
CD70	0.428536	0.137033
CD72	0.879888	0.01111
CD74	1.27748	7.76E-07
CD79A	1.00388	0.0155284
CD79B	0.629275	0.0542796
CD81	0.511122	0.00283395
ADGRE5	0.334866	0.0012329
CD151	-0.191054	0.0824017
CDA	0.279614	0.283591
CDK1	0.200737	0.259972
CDK11B	-0.0389123	0.436605
LRBA	0.0976714	0.632101
CDC5L	0.0230492	0.907368
SEPTIN7	-0.109735	0.559875
CDC6	0.846899	0.0766307
CDC20	0.427302	0.244594
CDC25A	0.294026	0.183137
CDC25B	1.095	0.000336948
CDC25C	0.361423	0.254677
CDC27	0.437143	0.00794474
CDC34	0.0313162	0.888411
CDC42	0.121708	0.603518
CDH1	-0.365794	0.0482594
CDH2	0.488178	0.146858
CDH3	1.7027	0.000571084
CDH4	-0.116669	0.681461
CDH5	1.17829	0.00147413
CDH6	0.845158	0.0513344
CDH7	0.654268	0.361875
CDH8	0.14188	0.680512
CDH9	0.645948	0.387678
CDH10	-0.010459	0.958811
CDH11	1.03898	9.55E-07
CDH12	0.383815	0.449911
CDH13	0.327843	0.183582
CDH15	0.332848	0.307794
CDH16	-0.101512	0.366769
CDH17	-0.351628	0.0438111
CDH18	0.559315	0.29989
CDK2	0.402532	0.179527
CDK3	-0.252054	0.544811
CDK4	0.043899	0.678886
CDK5	0.378704	0.31086
CDK6	0.000545957	0.997529
CDK7	0.0385951	0.712694
CDK8	-0.0681725	0.611002
CDK9	0.149772	0.45322
CDKN1A	0.297117	0.0603254
CDKN1B	0.257323	0.072515
CDKN1C	0.324113	0.0138979
CDKN2A	0.49188	0.0417977
CDKN2B	-0.931327	5.60E-07
CDKN2C	0.398708	0.0875299
CDKN2D	0.136723	0.46979
CDKN3	0.563594	0.0798481
CDO1	0.134791	0.551726
CDR2	-0.00314109	0.155426
CDS1	-0.209286	0.172006
CDSN	0.244099	0.565182
CD52	0.821049	0.00580091
CDX1	-0.342057	0.0327064
CDX2	-0.491753	0.0205084
CDX4	0.524047	0.478906
CLGN	-0.0400842	0.838832
CEACAM5	0.379849	0.143978
CEBPA	-0.149665	0.407028
CEBPB	0.885005	4.62E-11
CEBPD	0.710863	0.00305583
CEBPE	0.405565	0.10614
CEBPG	0.0186405	0.909747
CEL	-0.144866	0.225019
CENPA	0.431434	0.156729
CENPB	0.137296	0.673644
CENPC	-0.0695258	0.0780853
CENPE	0.465562	0.0719001
CENPF	0.254536	0.251226
CES1	0.143382	0.615926
CETN1	0.812974	0.379124
CETN2	0.263796	0.341614
CETN3	-0.00142815	0.994841
CETP	1.0341	0.0435145
CFL1	-0.0549043	0.692089
CFL2	0.433789	0.0589692
CTSC	0.776663	1.62E-05
CFTR	-0.457608	1.16E-15
CGA	0.371253	0.383589
CGB3	0.0156	0.762652
CEACAM3	0.525304	0.139705
CEACAM7	-0.360701	0.0861907
CEACAM8	0.165249	0.645613
CEACAM4	0.995264	0.00536618
CHAD	-0.311392	0.0847978
RCBTB2	0.199066	0.265759
CHAT	0.57258	0.343897
RCC1	0.18534	0.332686
CHD1	0.141046	0.50339
CHD2	0.460132	0.162566
CHD3	0.273884	0.156629
CHD4	0.120299	0.280593
AKR1C4	0.507262	0.337614
CHEK1	0.302591	0.170372
FOXN3	-0.357449	0.000926668
CHGA	-0.376222	0.0027883
CHGB	0.260007	0.0878101
CHI3L1	3.63336	5.78E-13
CHI3L2	1.30904	0.00278261
CHIT1	0.828642	0.0535669
CHKA	-0.357038	0.000314091
CHKB	0.162864	0.207578
CHM	0.0629052	0.725194
CHML	0.279683	0.19699
CHN1	0.987399	0.00309803
CHN2	-0.161495	0.482127
CHRM1	0.14933	0.449835
CHRM2	0.466143	0.320814
LYST	0.503697	0.0100921
CHRM3	0.349737	0.0892723
CHRM4	0.467271	0.179821
CHRM5	0.290493	0.379949
CHRNA1	-0.537554	0.15443
CHRNA2	0.445309	0.346643
CHRNA3	-0.17792	0.16705
CHRNA4	0.305326	0.399947
CHRNA5	0.493336	0.162762
CHRNA7	0.133787	0.693204
CHRNB1	0.215466	0.329798
CHRNB2	0.189088	0.386987
CHRNB3	0.638705	0.322616
CHRNB4	0.105755	0.696807
CHRND	0.217905	0.506691
CHRNE	0.251321	0.382909
CHRNG	0.434479	0.370462
CHUK	0.146545	0.230046
CIDEA	0.480507	0.404825
CKB	-1.48529	2.59E-12
CIRBP	0.011357	0.943608
CISH	-0.0114541	0.84574
TBCB	0.0864955	0.5314
CKM	0.133326	0.680096
CKMT1A	-0.106236	0.701024
CKMT2	-0.0173889	0.918489
ERCC8	0.0617239	0.822551
CKS1B	0.0662634	0.729971
CKS2	0.4265	0.144753
AP2M1	0.108691	0.494235
AP1S1	-0.0760178	0.631435
AP2S1	0.0788387	0.602845
AP3S1	0.132552	0.372045
CLC	0.813012	0.0377722
CLCA1	0.199444	0.233006
CLCN1	0.681228	0.226066
CLCN2	-0.458934	1.55E-06
CLCN3	-0.00703564	0.966714
CLCN4	0.627862	0.0308887
CLCN5	0.213951	0.277279
CLCN6	0.452478	0.086519
CLCN7	0.332859	0.233746
CLCNKA	0.0267602	0.270337
CLCNKB	0.0148872	0.982349
CLU	0.435029	0.0447627
CLIC1	0.142529	0.414403
CLIC2	0.754953	0.00179373
CLK1	0.194344	0.179274
CLK2	0.183855	0.286767
CLK3	0.101401	0.181087
TPP1	0.359476	0.0328853
CLN3	-0.135493	0.499382
CLN5	-0.10609	0.569083
CLNS1A	-0.137554	0.225832
CLPS	0.517681	0.436013
CLPTM1	0.0313102	0.807688
CLTA	-0.0484919	0.748352
CLTB	0.0463635	0.88628
CLTC	0.0329668	0.792629
CMA1	0.275453	0.511664
CCR1	1.10468	1.60E-07
CCR3	0.431773	0.0864887
CCR4	1.02772	0.00649974
CCR5	0.869867	0.000418626
CCR6	1.12631	0.000357233
CCR7	1.16184	0.0079765
CCR8	1.02702	0.0254611
ACKR2	-0.314883	0.0856415
CMKLR1	0.59801	0.0077484
LTB4R	0.347203	0.105618
ABCC2	0.668078	0.147702
CNGB1	0.27597	0.476291
CNGA1	-0.497322	0.0205685
CNGA2	0.161995	0.585527
CNGA3	0.0626394	0.878325
CNGA4	0.477946	0.357116
PLK3	0.730217	0.000494868
CNN1	-0.0412843	0.899873
CNN2	0.619605	4.64E-05
CNN3	0.276587	0.146978
CNP	0.180717	0.215407
CNR1	0.0792845	0.686788
CNR2	0.534219	0.101635
CNTF	0.243686	0.515637
CNTFR	-0.320372	0.274993
CNTN1	0.0704745	0.822782
COL1A1	1.41482	9.49E-07
COL1A2	1.04893	0.0853929
COL2A1	-0.0228708	0.909866
COL3A1	1.17878	2.53E-07
COL4A1	1.46982	1.87E-08
COL4A2	0.894015	1.62E-07
COL4A3	0.420323	0.143367
COL4A4	0.472318	0.0836043
COL4A5	0.217199	0.239132
COL4A6	-0.00121677	0.995342
COL5A1	0.928494	1.26E-06
COL5A2	0.968587	4.05E-06
COL6A1	0.73595	0.00727419
COL6A2	0.630537	0.000807464
COL6A3	1.4623	1.82E-09
COL7A1	1.14678	5.63E-05
COL8A1	0.696874	0.0296087
COL8A2	0.309837	0.295337
COL9A1	-0.0442064	0.822283
COL9A2	0.384698	0.159902
COL9A3	0.294255	0.206965
COL10A1	0.383247	0.248579
COL11A1	0.0261018	0.241569
COL11A2	0.378369	0.230607
COL12A1	1.08911	1.74E-05
COL13A1	0.0645911	0.773513
COL15A1	1.14686	7.46E-05
COL16A1	0.593294	0.00800452
COL17A1	-0.267902	0.43179
COL19A1	0.0993778	0.737164
COMP	0.962468	0.067676
COMT	0.214371	0.0578532
COPA	0.386351	0.024845
COPB1	0.353532	0.0282546
KLF6	0.265691	0.0209555
SLC31A1	0.531274	0.00346063
SLC31A2	0.528392	1.84E-05
CORT	0.54569	0.458038
MAP3K8	0.911538	6.25E-08
COX4I1	-0.245545	0.012448
COX5B	-0.458333	2.73E-06
COX6A1	-0.215509	0.190731
COX6A2	0.358179	0.462085
COX6B1	-0.238698	0.00556867
COX6C	-0.266992	0.0897722
COX7A1	0.288719	0.236616
COX7A2	-0.0979851	0.507945
COX7B	-0.205641	0.154373
COX7C	-0.185042	0.253799
COX8A	-0.134859	0.337365
COX10	-0.0238984	0.886371
COX11	0.0159388	0.951099
COX15	-0.0116682	0.96423
CP	0.491296	0.0442311
CPA1	0.472568	0.304158
CPA2	0.982514	0.166833
CPA3	0.846142	0.00108858
CPB1	-0.196369	0.509161
CPB2	-0.0727387	0.191271
CPD	0.334948	0.0313594
CPE	0.158034	0.337114
CLDN4	-0.326778	0.045239
CLDN3	-0.481053	0.0261587
CLDN7	-0.197093	0.412458
CPM	-0.547994	8.91E-13
CPN1	0.458816	0.34161
CPN2	0.679829	0.326305
CPOX	0.135343	0.281725
CPS1	0.786599	0.0532664
CPT1A	-0.456605	6.08E-05
CPT1B	0.0683806	0.771315
CPT2	-0.404856	0.00670098
CR1	0.991334	0.169712
CR1L	0.827634	0.0428347
CR2	0.798611	0.135188
CRABP1	0.110935	0.737763
CRABP2	0.360006	0.292836
CRAT	-0.333073	0.0181741
CREB1	0.284026	0.181865
ATF2	0.214957	0.397717
CREBBP	0.10027	0.429374
ATF6B	0.187955	0.160158
CREBL2	0.0795093	0.680033
CREM	0.644832	0.000497057
CRH	0.217335	0.52078
CRHBP	0.0672916	0.813027
CRHR1	0.115356	0.495756
CRHR2	0.593398	0.340697
CRIP1	-0.656197	2.90E-05
CRIP2	0.512876	0.0143981
CRK	0.0402774	0.812317
CRKL	0.317146	0.447838
CRMP1	0.416891	0.329646
CRP	0.174113	0.551101
HAPLN1	-0.341324	0.0454911
CRX	0.36205	0.57004
CRY1	0.440824	0.149324
CRY2	0.0105112	0.949418
CRYAA	0.13551	0.171571
CRYAB	0.157934	0.489232
CRYBA1	0.327373	0.364559
CRYBA2	-0.651465	4.31E-05
CRYBA4	0.514989	0.109298
CRYBB1	0.273183	0.408623
CRYBB2	-0.0468991	0.452262
CRYBB3	0.0693505	0.749711
CRYGA	0.472215	0.413291
CRYGB	0.39159	0.235103
CRYGC	0.211617	0.599672
CRYGD	0.377592	0.446966
CRYGS	0.0755484	0.552589
CRYM	-0.231291	0.13335
CRYZ	0.241652	0.177921
CS	-0.0976564	0.457026
MAPK14	0.101966	0.599943
CSE1L	0.135692	0.321793
CSF1	0.459358	0.118217
CSF1R	0.642263	5.58E-05
CSF2	1.03309	0.0038641
CSF2RA	0.885823	0.000179508
CSF2RB	1.43786	4.27E-05
CSF3	1.32657	0.00173035
CSF3R	1.71859	1.05E-06
CSH1	0.548201	0.274551
CSH2	1.0887	0.308717
CSH1	0.300954	0.521247
CSK	0.297617	0.100847
CSN1S1	0.8325	0.201439
CSN2	0.305788	0.383783
CSN3	0.0951946	0.627213
CSNK1A1	0.129237	0.142032
CSNK1D	0.278373	0.0840627
CSNK1E	0.262159	0.249441
CSNK1G2	0.32747	0.0561399
CSNK1G3	0.223526	0.268374
CSNK2A1	-0.0934326	0.494286
CSNK2A2	0.111688	0.525893
CSNK2B	-0.027231	0.683287
VCAN	1.09045	9.43E-05
NCAN	0.198735	0.674349
CSPG4	0.204068	0.475513
CSRP1	0.0387141	0.881831
CSRP2	0.825692	0.000263837
SLC25A10	0.0417412	0.14566
CST1	0.559969	0.359017
CST2	0.137896	0.225072
CST3	0.00329078	0.987479
CST4	-0.157604	2.90E-06
CST5	0.202145	0.423802
CST6	0.259782	0.382697
CSTA	1.10726	0.00592388
CSTB	0.0087533	0.96646
CSTF1	0.100182	0.527763
CSTF2	0.0343745	0.817447
CSTF3	0.271847	0.174507
NKX2-5	0.122942	0.660473
CTAG1B	-0.125047	0.189154
CTBS	0.34002	0.0693584
CTBP1	0.0776386	0.641655
CTBP2	0.0427356	0.587039
CTF1	0.229976	0.288746
CCN2	1.10244	2.09E-05
CTH	-0.113046	0.538302
CTLA4	1.316	1.04E-05
CTNNA1	0.0579361	0.7283
CTNNA2	0.0336116	0.740967
CTNS	0.245382	0.246559
CTNNB1	0.293628	0.139691
CTNND1	-0.0999402	0.446812
CTNND2	0.397302	0.393883
CTPS1	0.417316	0.000463014
CTRB1	0.461418	0.42995
CTRL	0.367256	0.181483
CTSB	0.585699	0.00513897
CTSD	-0.0323102	0.824792
CTSE	0.201756	0.397416
CTSG	0.337883	0.0382925
CTSH	0.986824	1.51E-06
CTSK	1.24189	9.34E-10
CTSL	0.356734	0.00191956
CTSV	-0.634622	4.98E-05
CTSO	0.386375	0.0017362
CTSS	0.655529	0.108175
CTSW	0.325522	0.21871
CTSZ	-0.0921994	0.459657
CUX1	0.164138	0.321763
CX3CR1	0.541193	0.0602799
CXADR	-0.403775	0.0244954
TEX28	0.174284	0.566028
CYB5A	0.149056	0.368642
CYB561	0.41828	0.00108274
CYBA	0.463145	0.0459153
CYBB	0.931193	0.000311733
CYC1	-0.230072	0.0660417
CYLC1	-0.000707792	0.971911
CYLC2	-0.0054787	0.976467
CYLD	0.438125	0.0155701
CYP1A1	0.240044	0.488494
CYP1A2	0.595593	0.303523
CYP1B1	1.02907	0.000242833
CYP2A6	-0.140006	0.258792
CYP2A7	0.0338308	0.270286
CYP3A7	-0.0873791	0.378719
CYP2A13	0.525544	0.450511
CYP2B6	-0.34768	0.705694
CYP2C19	0.691653	0.145573
CYP2C8	0.0769058	0.745261
CYP2C9	0.315009	0.513178
CYP2C18	0.399686	0.396302
CYP2D6	-0.183103	0.380376
CYP2E1	0.187127	0.388977
CYP2F1	0.711865	0.320166
CYP2J2	-0.524586	0.00137563
CYP3A4	-0.619658	0.300554
CYP3A5	-0.368128	0.266143
CYP4A11	0.532454	0.441195
CYP4B1	-0.152793	0.571683
CYP7A1	0.696313	0.302005
CYP8B1	0.474025	0.298632
CYP11A1	0.362512	0.366107
CYP11B1	0.0861631	0.179932
CYP11B2	0.00594925	0.974125
CYP17A1	0.655545	0.411293
ADAM3A	0.0271832	0.314761
CYP19A1	0.173634	0.600461
CYP21A2	0.198403	0.619174
CYP24A1	0.69602	0.0655091
CYP26A1	0.476326	0.361126
CYP27A1	-0.50875	0.000290235
CYP27B1	1.10013	0.00569724
CYP51A1	0.173945	0.53862
DAB1	0.242019	0.0766744
DAB2	-0.0126882	0.548475
DACH1	0.63643	0.00210718
DAD1	0.212687	0.215756
CD55	1.71162	5.08E-08
DAG1	0.144103	0.371627
DGKA	0.143598	0.418373
DGKB	-0.0575277	0.849735
DGKG	0.608227	0.240122
DGKQ	-0.116978	0.355457
DAO	-0.54203	0.0183611
DAP	0.445361	0.00644324
DAPK1	0.333569	0.103901
DAPK3	-0.0525795	0.627353
DARS1	-0.00256163	0.985634
DAXX	0.0347295	0.680849
DAZ1	0.00896	0.859508
DAZL	0.619177	0.131679
BRINP1	-0.129704	0.015574
DBH	0.295169	0.440777
DBI	0.0609078	0.673499
DBN1	0.412092	0.114135
DBP	0.0357987	0.840816
DBT	-0.13192	0.187903
DCC	0.516642	0.116221
ECI1	-0.355368	9.69E-06
DCK	0.409088	0.29563
DCN	0.751928	0.0013065
DCTD	0.393275	0.0526694
ACE	0.522414	0.161765
DCT	0.29328	0.593618
DCTN1	0.0894519	0.359702
DCX	0.233734	0.615934
DDB1	0.167224	0.224356
DDB2	0.186735	0.188019
DDC	-0.38078	0.145397
AKR1C1	0.149323	0.623986
AKR1C2	-0.105722	0.518201
GADD45A	0.164751	0.364842
DDIT3	0.118795	0.440063
DDOST	0.304792	0.00198039
DDT	-0.0936303	0.625128
DDX1	0.0467429	0.695608
DDX3X	0.225004	0.0279487
DDX5	0.207986	0.186604
DDX6	0.0489199	0.79797
DMXL1	0.0556049	0.79751
DHX8	0.15352	0.266814
DHX9	0.139216	0.363463
DDX10	0.25914	0.264678
DDX11	0.208331	0.35313
DHX15	-0.0212922	0.657339
DECR1	0.000929839	0.995193
DEFA1	1.46071	0.218479
DEFA3	1.41485	0.0439232
DEFA4	0.607227	0.288995
DEFA5	4.51463	6.29E-07
DEFA6	4.24184	8.19E-08
DEFB1	-1.08859	3.40E-09
DEFB4A	1.78789	0.0702776
DES	-0.0537203	0.308816
CFD	-0.510199	4.33E-05
DFFA	0.171731	0.463952
DFFB	0.276452	0.323935
TIMM8A	-0.152069	0.334934
GSDME	0.449879	0.00124672
COCH	0.184122	0.453379
DGUOK	0.0176512	0.934905
DHCR7	0.405216	0.000209233
DHCR24	0.196674	0.275651
DHFR	0.0490245	0.534259
DHODH	0.037905	0.837705
DHPS	-0.0109544	0.879737
CYB5R3	0.350582	0.0360484
NQO1	0.0646876	0.854666
DIAPH1	0.332657	0.144713
DIAPH2	-0.0380133	0.715109
SEPTIN1	0.640642	0.407529
DIO1	0.24564	0.375593
DIO2	0.49513	0.126466
DIO3	-0.23567	0.394202
DKC1	0.0955097	0.645013
DLAT	0.0504105	0.836407
DLD	-0.172361	0.278838
DLG1	-0.041169	0.744056
DLG2	0.100526	0.749888
DLG3	-0.0708682	0.616885
DLG4	0.551602	0.146218
DLST	-0.0301091	0.856158
DLX1	0.211392	0.545523
DLX2	0.196945	0.704751
DLX3	0.551738	0.353015
DLX4	0.157127	0.420813
DLX5	0.438374	0.329547
DLX6	-0.00225864	0.987067
DMBT1	2.99826	1.97E-10
DMD	-0.174119	0.380083
SARDH	0.247246	0.351327
DMP1	0.264729	0.28704
DNM1	0.308694	0.199131
DMPK	0.245123	0.411631
DMRT1	0.485812	0.486534
DMWD	0.246326	0.413039
DNA2	0.337975	0.173114
DNAH5	0.489844	0.0527034
DNAH6	-0.0876451	0.757186
DNAH8	0.737347	0.130644
DNAH9	0.0953661	0.724766
DNASE1	-0.401602	0.118032
DNASE1L1	0.243496	0.158142
DNASE1L2	0.261192	0.437727
DNASE1L3	0.303565	0.263157
DNASE2	0.530675	0.0861054
DYNC1H1	0.18821	0.0815116
DYNC1I1	0.0140596	0.96958
DYNC1I2	0.0705765	0.753112
DYNC1LI2	0.0117915	0.947087
DNM2	-0.125995	0.233526
DNMT1	0.715079	0.0399085
TRDMT1	-0.0663541	0.69711
DNMT3A	0.307542	0.117302
DNMT3B	0.228064	0.33425
DNTT	0.238109	0.436271
DOCK1	-0.0496815	0.781483
DOCK2	0.72467	0.00039265
DOCK3	0.301768	0.590081
DOK1	0.199665	0.179714
DXO	0.108616	0.0278362
DPAGT1	0.621261	0.101006
DPEP1	1.11942	0.0737384
DPH1	-0.015474	0.800049
DPH2	0.104238	0.503975
DPP4	-0.440858	0.179702
DPP6	-0.159687	0.529556
DPT	0.358431	0.261631
DPYD	0.813034	6.51E-05
DPYS	0.70713	0.116879
DPYSL2	0.337974	0.0410321
DPYSL3	0.46651	0.0142623
DR1	0.163341	0.530058
SLC26A3	-0.917257	0.000133138
DRD1	0.0816086	0.578118
DRD2	-0.00273084	0.989798
DRD3	0.166873	0.537608
DRD4	-0.0335723	0.156746
DRD5	-0.0432339	0.94435
DRG2	0.0204892	0.834395
ARID3A	0.490632	0.0103808
DRP2	0.255759	0.585794
ATN1	0.245397	0.485909
DSC1	0.202217	0.46793
DSC2	-0.35764	0.158174
DSC3	0.165808	0.381572
DSCAM	0.347228	0.425772
RCAN1	0.15817	0.321712
DSG1	0.429924	0.360088
DSG2	-0.146815	0.440624
DSG3	1.35984	0.0199365
TSC22D3	0.695699	0.00133317
DSP	-0.240474	0.127719
EPYC	-0.0267409	0.303538
DSPP	0.118505	0.688872
SLC26A2	-1.56326	7.87E-12
DTNA	0.196604	0.582699
DTNB	0.376179	0.0951892
HBEGF	0.732255	0.0174729
DTX1	0.380279	0.195206
DTYMK	0.298704	0.217787
ECM2	0.645706	0.0980529
DUSP1	0.426801	0.0107206
DUSP2	1.13617	0.00190362
DUSP3	0.0804777	0.555869
DUSP4	1.17456	0.000706356
DUSP5	0.672405	0.000133899
DUSP6	0.651707	0.00025304
DUSP7	0.77009	0.00996695
DUSP8	0.00386589	0.641514
DUSP9	0.130819	0.637726
DUT	0.0454418	0.83708
DVL1	0.068735	0.687316
DVL2	-0.00126395	0.994965
DVL3	0.0575753	0.748739
DYRK1A	0.0535861	0.818754
TOR1A	0.136716	0.367143
E2F1	0.0911666	0.723099
E2F2	-0.220102	0.140092
E2F3	0.521401	0.0265052
E2F4	0.0338982	0.740816
E2F5	0.662122	0.034842
E2F6	0.238459	0.215151
E4F1	-0.0765336	0.256756
EBF1	0.496815	0.178578
GPR183	0.994688	0.000589778
ECE1	-0.037209	0.819112
TYMP	1.15608	5.14E-06
ECH1	-0.342984	0.0118914
ECHS1	-0.171559	0.334811
ECM1	0.346141	0.150272
ECT2	0.577841	0.0114533
EDA	-0.225767	0.218509
S1PR1	0.89379	1.04E-05
LPAR1	0.0573992	0.805272
S1PR3	0.51127	0.0178571
EDN1	-0.514657	0.0310383
EDN2	-0.360651	0.240931
EDN3	-0.698219	0.00304945
EDNRA	0.88464	0.00177269
EDNRB	0.679539	0.00118425
PHC1	0.246136	0.4003
PHC2	0.435188	0.00126552
EEF1A1	0.0205283	0.543769
EEF1A2	-0.119129	0.613593
EEF1B2	-0.0739776	0.549733
EEF1D	0.228227	0.0357105
EEF1G	-0.156568	0.138227
EEF2	0.151972	0.233033
EIF2D	-0.171326	0.000101204
EFNA1	-0.603594	0.00857223
EFNA2	0.454099	0.10818
EFNA3	-0.0723828	0.627727
EFNA4	-0.321366	0.00126592
EFNA5	-0.312216	0.00444571
EFNB1	0.119929	0.53021
EFNB2	0.180873	0.315119
EFNB3	0.624372	0.15593
EGF	0.246335	0.513758
CELSR3	0.00368121	0.970688
CELSR2	0.00824718	0.957068
MEGF6	0.149826	0.145416
MEGF8	0.0274154	0.828041
MEGF9	0.250189	0.352162
EGFR	-0.0413985	0.829109
EGR1	0.666744	0.00249555
EGR2	1.17786	0.000529812
EGR3	0.921126	0.00132348
EGR4	0.433547	0.303299
EHHADH	-0.109215	0.718062
EIF1AX	0.00432251	0.981236
EIF2S1	0.244612	0.105396
EIF2B1	-0.00884775	0.940364
EIF2S3	-0.1127	0.017449
EPHA2	0.780161	0.00112985
EIF4A1	0.393189	0.0279996
EIF4A2	0.217119	0.17835
EIF4B	0.0452789	0.821439
EIF4E	0.0990854	0.658519
EIF4EBP1	0.0780418	0.542606
EIF4EBP2	-0.300721	0.1337
EIF4G1	0.386059	0.0228025
EIF4G2	0.115173	0.290458
EIF5	0.0910382	0.650535
EIF5A	0.321223	0.0919017
CELA1	0.43479	0.163602
ELANE	0.325576	0.576474
SERPINB1	0.638467	0.0194879
ELAVL2	0.04547	0.924416
ELAVL1	0.133826	0.610992
ELAVL3	0.072772	0.894221
ELAVL4	-0.145307	0.603188
ELF1	0.0804312	0.582193
ELF2	0.374649	0.335856
ELF3	-0.180363	0.0923346
ELF4	0.0542296	0.753494
ELF5	0.548201	0.209125
ELK1	0.289779	0.258491
ELK3	0.829947	0.0100395
ELK4	0.400339	0.00550006
ELN	0.430041	0.210064
EML1	0.540127	0.0641909
EMD	0.212731	0.332911
MARK2	-0.100994	0.318396
EMP1	-0.0793412	0.759419
EMP2	0.0693067	0.578662
EMP3	0.571997	0.0021291
ADGRE1	0.481035	0.0012261
EMX1	0.211714	0.698499
CTTN	0.260388	0.0720334
EMX2	0.449815	0.372744
EN1	0.340546	0.201314
EN2	0.514595	0.391896
ENDOG	-0.184633	0.342786
ENG	1.0869	0.0007549
ENO1	0.430936	0.00402673
ENO2	0.406159	0.217878
ENO3	0.0378558	0.694248
ENPEP	0.611996	0.167533
ENSA	-0.0217869	0.903007
SLC29A1	0.330906	0.205428
EP300	0.34788	0.0538025
EPAS1	0.363078	0.149091
EPB41	0.0162441	0.910971
EPB41L1	-0.460287	0.000165135
EPB41L2	0.565539	0.0335682
EPB42	0.374377	0.344371
DMTN	-0.265484	0.00098644
STOM	1.16133	2.22E-06
EPHA1	0.027332	0.90779
EPHA3	0.15116	0.603197
EPHA4	0.229509	0.123002
EPHA5	-0.154189	0.524838
EPHA7	0.0794929	0.775544
EPHA8	0.434338	0.335096
EPHB1	0.267676	0.464576
EPHB2	0.169628	0.373788
EPHB3	0.0730074	0.511143
EPHB4	0.177855	0.170938
EPHB6	0.299059	0.257783
EPHX1	-0.253472	0.179411
EPHX2	-0.630206	5.27E-07
STX2	0.539133	0.0901623
CLN8	0.175887	0.691682
EPO	0.243591	0.0428636
EPOR	0.117211	0.262749
EPRS1	0.115732	0.132313
EPS8	-0.193427	0.262127
EPS15	0.21317	0.0858974
NR2F6	-0.380372	0.00341869
ERBB2	-0.513649	3.69E-07
ERBB3	-0.414059	0.0199841
ERBB4	0.082973	0.833425
ERCC1	0.0646467	0.600501
ERCC2	0.278241	0.330724
EREG	0.426952	0.0544416
EYA4	0.349798	0.318882
ERCC3	0.20769	0.0280574
ERCC4	0.362735	0.303216
ERCC5	-0.0877699	0.409772
ERCC6	-0.0558916	0.530615
ERF	0.245926	0.316449
ERG	0.762156	0.00967776
ERH	0.29429	0.109541
ERN1	0.765518	0.0143104
ERV3-1	0.17393	0.132221
FBL	-0.0402269	0.783306
ESD	-0.0224036	0.914082
ESR1	0.487663	0.18616
ESR2	0.431247	0.14587
ESRRA	-0.209684	0.170266
ESRRB	0.561438	0.312493
ESRRG	0.277891	0.476186
ETF1	0.26316	0.0930677
ETFA	-0.170127	0.322871
ETFB	-0.37467	0.0035865
ETFDH	-0.458487	0.00154247
ETS1	0.704394	0.000878475
ETS2	0.561834	0.00215116
ETV1	0.223296	0.554821
ETV2	0.0484387	0.849822
ETV3	0.54691	0.0655592
ETV4	0.559187	0.123829
ETV5	0.492726	0.138049
ETV6	0.216663	0.242644
EVC	0.592415	0.191685
MECOM	0.201471	0.400925
EVI2A	0.766914	0.0016912
EVI2B	0.938299	0.000222922
EVPL	0.103853	0.703746
EVX1	0.330525	0.485561
EWSR1	0.261577	0.128389
EXT1	-0.112353	0.316804
EXT2	0.277504	0.0902146
EXTL1	0.112868	0.813903
EXTL2	0.274704	0.397973
EXTL3	0.344359	0.0935592
EYA1	0.640142	0.105738
EYA2	0.355068	0.439671
EYA3	0.286176	0.162701
EZH1	-0.0352604	0.627795
EZH2	0.378465	0.116412
F2	-0.0023097	0.995077
F2R	1.22792	2.25E-06
F2RL1	-0.492883	0.0497987
F2RL2	1.29832	0.000988799
F3	0.886886	0.00117656
F5	0.641226	0.0246907
F7	0.34258	0.324498
F8	0.677487	0.0776053
F9	0.289796	0.509332
F10	0.0273927	0.912076
F11	0.380735	0.145267
F12	0.0254838	0.862534
F13A1	0.249924	0.377029
F13B	0.165941	0.478655
FAAH	-0.315378	0.0129449
FABP4	0.209116	0.572563
FABP1	-0.71537	0.0160716
FABP2	-0.00526502	0.988867
FABP3	-0.29913	0.0809185
FABP5	-0.04001	0.860195
FABP6	1.33182	0.00986972
FABP7	0.770351	0.224501
FANCA	0.427343	0.0555761
FANCC	0.042247	0.767111
FANCD2	0.465352	0.134947
FANCE	0.0567437	0.670165
ACSL1	1.2778	3.27E-06
ACSL3	0.277731	0.0893264
ACSL4	1.27445	4.28E-06
FAH	-0.126274	0.386508
PTK2B	0.262338	0.325015
BPTF	0.0878064	0.600572
FANCB	0.410161	0.259838
FANCF	-0.0961727	0.28742
FANCG	0.237357	0.0414012
FAP	1.89037	1.60E-06
FBLN1	0.507299	0.00666803
FARSA	0.301986	0.154815
FASN	0.622111	2.03E-05
FAT1	0.203929	0.108804
FAT2	0.343322	0.440777
FAU	-0.0751277	0.491972
FBLN2	0.213963	0.359403
FBN1	1.03162	3.33E-05
FBN2	0.172789	0.277745
EFEMP1	0.378719	0.100621
FBP1	0.218779	0.329592
FCAR	1.14383	0.00645987
FCER1A	-0.400193	0.129503
MS4A2	0.346154	0.135764
FCER1G	1.26948	1.57E-06
FCER2	0.279667	0.366258
FCGR1A	1.36717	0.00858443
FCGR1BP	1.86944	2.30E-05
FCGR2A	0.73283	0.349837
FCGR2B	0.678666	0.190204
FCGR3A	2.74947	0.00329701
FCGR3B	1.88597	6.24E-11
FCGRT	-0.530414	3.56E-06
FKTN	0.124301	0.616591
FCN1	1.47596	2.51E-05
FCN2	0.485475	0.422136
FDFT1	0.239863	0.118602
FDPS	0.335628	0.0106094
FDX1	-0.210958	0.160016
FDXR	-0.0630545	0.604173
FECH	0.072431	0.774007
FEN1	0.46918	0.0698936
GPC4	0.388958	0.109205
FER	0.220001	0.424517
FES	0.481546	0.000212296
FGA	0.335841	0.356378
FGB	0.538969	0.256722
FGD1	0.478673	0.285279
FGF1	0.308864	0.293168
FGF2	0.681823	0.174684
FGF3	0.256976	0.318647
FGF4	0.307324	0.424891
FGF5	0.378713	0.206496
FGF6	0.475318	0.394234
FGF7	0.639286	0.0405147
FGF8	0.00137632	0.995
FGF9	-0.0528248	0.890732
FGF10	0.274509	0.194482
FGF11	0.286877	0.317274
FGF12	0.216594	0.493065
FGF13	-0.0914343	0.634641
FGF14	-0.142915	0.50094
FGFR1	0.519993	0.111435
FGFR3	-0.730141	3.23E-12
GPC5	0.278263	0.581104
FGFR2	-0.468724	0.00479743
FGFR4	0.376277	0.143277
FGG	0.20451	0.660504
FGL1	0.475633	0.383363
FGR	1.33963	8.98E-08
FH	-0.241681	0.087953
FHIT	-0.0523834	0.697392
FHL1	0.207044	0.521524
FHL2	0.550068	0.000471189
FHL3	0.676653	0.0635204
VEGFD	-0.0434992	0.772108
FKBP1A	-0.237753	0.134534
FKBP1B	-0.010718	0.927296
FKBP2	0.183175	0.144349
FKBP3	0.0182808	0.930007
FKBP4	0.029011	0.91384
FKBP5	0.6873	0.0102202
FOXG1	0.625579	0.409144
FOXF1	0.470238	0.125513
FOXF2	0.174358	0.485639
FOXC1	0.898303	0.00787124
FOXD1	0.570629	0.187471
FOXD4	0.289884	0.556709
FOXI1	0.392491	0.428163
FOXL1	0.182442	0.0546995
FOXE3	0.231106	0.578588
FOXJ1	0.194044	0.43472
FOXC2	0.14302	0.506652
FOXE1	0.382208	0.214803
FOXM1	0.512634	0.0529741
FOXD2	-0.361526	0.0467676
FOXS1	0.751761	0.0413492
FOXO1	0.12267	0.231603
FOXO3	-0.0156956	0.216818
FOXO3B	0.257725	0.150695
FLG	0.383634	0.2022
FLI1	0.783059	0.00480677
FLII	0.0506175	0.651279
MLANA	0.270444	0.220527
FLNA	0.38318	0.16417
FLNB	-0.113777	0.515408
FLNC	0.36171	0.345993
FLOT2	0.0783157	0.420976
FLT1	0.692464	0.00209242
FLT3	0.610395	0.00471525
FLT3LG	0.553928	0.0388398
FLT4	0.676295	0.0209332
FMO1	1.16441	0.0157839
FMO2	0.395588	0.153447
FMO3	0.962984	0.0295951
FMO4	-0.436365	0.00023308
FMO5	-0.744313	3.63E-07
FMOD	0.210664	0.131303
FMR1	0.191974	0.424843
AFF2	0.0115305	0.968322
FN1	0.615704	0.11765
FNTA	-0.00937	0.93551
FNTB	0.185968	0.428697
FOLH1	0.891657	0.104591
FOLR1	-0.0766784	0.762747
FOLR2	0.190223	0.352917
FOLR3	0.304593	0.0419044
FOS	0.638484	0.00555856
FOSB	0.531817	0.0181465
FOSL2	0.235091	0.000941551
FPGS	0.557669	0.0974021
FPR1	1.74603	5.00E-07
FPR2	1.86602	1.74E-06
FPR3	0.963888	0.0063668
FXN	0.0408771	0.864555
FRK	-0.0632129	0.770158
MTOR	0.221433	0.0705054
FRG1	0.150286	0.563913
FRZB	-0.338084	0.109997
FSHB	0.0866524	0.631881
CENPI	0.41185	0.210741
FSHR	0.440644	0.509584
NR5A2	-0.183435	0.608257
FTH1	-0.185323	0.334078
FTL	0.186826	0.278421
ADAM2	-0.00375251	0.880832
NR5A1	0.415444	0.482953
FUCA1	-0.198	0.254596
FUCA2	0.183506	0.237427
GAST	0.475734	0.276095
FUS	0.342326	0.138539
FUT1	0.363747	0.252898
FUT2	0.437852	0.107079
FUT3	-0.155544	0.523372
FUT4	0.289395	0.299002
FUT5	0.302211	0.240517
FUT6	-0.232095	0.287494
FUT7	1.00188	0.0437762
FUT8	0.748697	9.87E-07
KDSR	0.208626	0.284754
ACKR1	0.356945	0.142195
FYB1	1.08459	0.0180903
FYN	0.911006	1.37E-05
FZD2	0.641931	0.0081767
IFI6	1.44267	5.65E-09
G6PC1	-0.226626	8.05E-06
G6PD	0.394411	0.0180072
SLC37A4	0.126695	0.522669
GAGE1	1.11274	0.243649
XRCC6	-0.0611819	0.641716
GAA	0.189864	0.0332519
GAB1	-0.278039	0.0354347
GABBR1	1.47152	0.13357
GABPA	0.0941136	0.557681
GABPB1	0.033089	0.112736
GABRA1	0.289805	0.305407
GABRA2	-0.266163	0.261601
GABRA3	0.0707573	0.821528
GABRA4	0.214874	0.127022
GABRA5	-0.0554289	0.133562
GABRA6	-0.0128893	0.428933
GABRB1	-0.0248446	0.652744
GABRB2	0.12182	0.592673
GABRB3	-0.164469	0.38952
GABRD	0.423765	0.280294
GABRE	0.354405	0.128947
GABRG1	0.561968	0.296518
GABRG2	0.255553	0.504836
GABRG3	0.263211	0.39467
GABRP	1.33836	0.00415617
GABRR1	0.392621	0.432972
GABRR2	0.352035	0.0452725
GAD1	0.841966	0.113967
GAD2	0.346072	0.400397
GAGE12F	0.333497	0.647841
GAK	-0.00780309	0.941328
GALC	0.323041	0.144222
GALE	0.115788	0.639403
B4GALNT1	0.0296251	0.897917
GALK1	0.305283	0.256794
GALK2	0.256563	0.179839
GALR1	0.261173	0.458612
GALNS	0.155258	0.155008
GALNT1	-0.0172953	0.913772
GALNT2	0.710596	0.000277343
GALNT3	0.283691	0.411051
GALT	-0.0190881	0.861121
GAMT	0.283672	0.169415
GANC	0.464397	0.0799296
GAP43	0.402693	0.367229
GAPDH	0.214708	0.168388
LRRC32	0.763933	4.48E-05
GARS1	0.192014	0.0501358
GART	0.326598	0.0153995
GAS1	1.18004	0.002178
GAS2	-0.0977889	0.629568
GAS6	0.0901072	0.55747
GAS8	0.151299	0.461387
GATA1	0.205732	0.318983
GATA2	0.259779	0.00852385
GATA3	0.74869	0.0875712
GATA4	0.232215	0.367464
GATA6	-0.318404	0.0279779
GATM	-0.0833368	0.70373
GBA1	-0.0313802	0.905334
NIPSNAP2	-0.314714	1.10E-15
GBE1	0.16784	0.35058
GBP1	2.02608	9.61E-28
GBP2	1.09033	9.28E-11
GBP3	1.01092	0.00169704
GBX1	0.0576597	0.786836
GBX2	0.378816	0.390392
GC	0.604826	0.392534
GCDH	0.0527883	0.679698
GCG	0.0278661	0.926803
GCGR	0.202309	0.571062
GCH1	0.614048	0.00457353
GCHFR	-0.0174962	0.938521
GCK	0.365292	0.323706
GCKR	0.742764	0.0983809
BLOC1S1	-0.425487	0.00342763
KAT2A	0.0380449	0.699313
NR6A1	-0.0517977	0.856822
GCNT1	0.0801982	0.704081
GCNT2	-0.346482	0.183872
OPN1MW	2.37518	0.321669
GCSH	-0.0412773	0.336807
GDF1	0.116772	0.558286
GDF2	0.484024	0.576624
MSTN	0.348911	0.359093
GDF9	-0.0926043	0.697442
GDF10	-0.00389885	0.624005
GDI1	0.185428	0.299822
GDI2	0.211157	0.400925
GDNF	0.113258	0.636401
GEM	0.966138	0.00101135
GFAP	0.151595	0.450471
GFER	-0.229675	0.195668
GFI1	0.545436	0.0225765
GFPT1	-0.122566	0.412399
GFRA1	0.346638	0.302309
GFRA2	-0.0923928	0.501199
GFRA3	0.200962	0.655927
GGCX	0.114103	0.413102
GGT1	-0.285248	0.378924
GGTA1	0.417735	0.436215
B4GALT1	0.303699	0.208467
GGT7	-0.182899	0.464944
GGT5	0.88105	5.95E-05
GH1	0.289262	0.491223
GH2	0.335429	0.541478
GHR	-0.500473	0.0928039
GHRH	0.168292	0.66457
GHRHR	0.471612	0.305979
GHSR	0.668321	0.433278
CBLIF	0.349	0.000118118
GIP	0.298402	0.326105
GIPR	0.424095	0.332223
GJA1	1.08097	0.0021887
GJA3	0.509378	0.372534
GJA4	0.860728	0.00335392
GJA5	0.765372	0.0132885
GJA8	0.309008	0.352252
GJB1	-0.303675	0.0421481
GJB2	0.0304968	0.928158
GJB3	0.483674	0.187029
GJB5	0.552492	0.307922
GK	0.578494	0.128152
GK2	0.162081	0.473685
GK3	0.939836	0.00131304
GLA	0.477005	0.00399119
GPC3	0.162851	0.635917
GLB1	0.154251	0.588489
GCLC	-0.0473606	0.800541
GCLM	0.646837	0.088874
GLDC	0.573735	0.0331046
GLE1	0.0846259	0.74967
GLG1	0.316287	0.0485086
GLI1	0.0563421	0.793345
GLI2	0.171547	0.425862
GLI3	0.0980828	0.669541
GLI4	-0.301133	0.201243
GLO1	0.152532	0.486598
GLP1R	0.490954	0.287379
GLRA1	0.313384	0.449409
GLRA2	-0.560354	0.030624
GLRB	0.139916	0.546407
GLS	-0.288839	0.169998
GLRX	0.767605	7.01E-06
GLUD1	-0.249368	0.247414
GLUD2	0.0933007	0.595082
GLUL	0.63137	9.39E-08
GM2A	0.459416	0.0181294
GMDS	0.558119	0.017876
GMFB	-0.0131129	0.949316
GML	0.865365	0.256627
GMPR	0.517072	0.0070111
GNA11	-0.411913	0.00171985
GNA12	0.287089	0.207324
GNA15	1.31232	0.000593228
GNAI1	0.0592016	0.803567
GNAI2	0.514632	0.000238403
GNAI3	0.192098	0.199598
GNAL	0.0857159	0.80256
GNAO1	0.187449	0.565445
GNAQ	-0.00934033	0.974052
GNAS	0.155671	0.192651
GNAT1	0.132979	0.327139
GNAT2	0.587079	0.228221
GNAZ	-0.00120174	0.960551
GNB1	0.112771	0.449143
GNB2	0.0715082	0.59457
GNB3	0.447289	0.108283
GNG3	-0.0312823	0.110171
GNG4	-0.410413	0.0416224
GNG5	0.0168684	0.883813
GNG7	0.242331	0.154367
GNG10	0.253068	0.240874
GNG11	0.776404	0.000202333
GNGT1	0.333818	0.255937
GNGT2	0.731898	0.103384
GNL1	0.219259	0.520632
GNRH1	-0.175611	0.0195931
GNRH2	0.295076	0.397005
GNRHR	0.304035	0.302562
GNS	0.428091	1.80E-08
GOLGA1	0.0644809	0.725098
GOLGA2	0.43911	0.0934297
GOLGA3	0.0418733	0.520788
GOLGA4	0.122184	0.464128
GOLGB1	0.0976122	0.300221
GOT1	-0.145961	0.339772
GOT2	-0.191463	0.111147
SFN	-0.258937	0.195682
GP1BA	0.45195	0.10392
GP1BB	-0.155261	0.282537
GP2	-0.103328	0.0858013
GP5	0.826654	0.252086
GP9	0.189942	0.401602
GPC1	0.210477	0.181334
GPD1	0.475403	0.124838
GPD2	0.0773597	0.71596
GPI	0.189859	0.255442
GPLD1	0.168199	0.511583
GPM6A	0.226228	0.508346
GPM6B	-0.144099	0.562009
CMKLR2	-0.302328	0.366515
CCR10	0.395252	5.87E-05
GPR3	0.34617	0.253124
GPR4	0.911886	3.49E-05
XCR1	0.956527	0.0460769
GPR6	0.51816	0.292763
NPBWR1	0.510326	0.314886
NPBWR2	0.605975	0.439649
CXCR3	0.634474	0.0392113
PRLHR	0.568328	0.462471
GPR12	0.493809	0.246491
UTS2R	0.640395	0.161886
GPR15	0.804111	0.125747
GPR17	0.21795	0.382053
GPR18	0.555344	0.0785363
GPR19	0.580586	0.0780335
GPR20	0.441843	0.0408213
GPR21	1.04013	0.148936
GPR22	0.39665	0.447142
LPAR4	0.214963	0.196264
MCHR1	0.88348	0.144316
GPR25	0.970122	0.0325126
GPR26	-0.0279925	0.938774
GPR27	0.377443	0.300814
GPER1	-0.28427	0.0576404
GPR31	0.452878	0.382283
GPR32	0.265768	0.430257
GPR34	0.223798	0.383118
GPR35	-0.158436	0.144939
GPR37	0.395013	0.104878
MLNR	0.5824	0.291394
GPR39	-0.233702	0.180123
FFAR1	0.101462	0.728661
FFAR3	0.502552	0.309366
GPR42	0.396872	0.546354
FFAR2	1.62522	1.02E-05
GRK4	0.101487	0.632607
GRK5	0.774469	0.000218177
GRK6	0.292455	0.100203
MKNK2	-0.135267	0.405263
GPS1	-0.0412817	0.771293
GPS2	-0.00542525	0.97231
GPT	-0.105283	0.560029
GPX1	0.315581	0.00683832
GPX2	0.436447	0.0427732
GPX3	0.0842326	0.657702
GPX4	-0.0332793	0.811218
GPX5	0.694572	0.225954
GPX7	1.04901	0.00896075
GRB2	0.255955	0.0876601
GRB7	-0.0889944	0.735282
GRB10	0.359382	0.0148567
GRB14	-0.235085	0.187869
RAPGEF1	0.382434	0.133468
GRIA1	0.368086	0.423492
GRIA2	0.122509	0.673698
GRIA3	-0.0122556	0.956957
GRIA4	0.0372637	0.873053
GRID1	0.448508	0.197274
GRID2	0.252576	0.547814
GRN	0.0191642	0.856823
GRIK1	0.137195	0.714455
GRIK2	0.0786121	0.693746
GRIK3	0.222412	0.424295
GRIK4	0.320941	0.471353
GRIK5	0.37477	0.433768
GRIN1	0.0980084	0.618239
GRIN2A	0.105256	0.765132
GRIN2B	0.145099	0.490867
GRIN2C	0.181349	0.598079
GRIN2D	0.86802	0.0743911
GRINA	0.789898	6.90E-05
NR3C1	0.0878663	0.492268
ARHGAP35	-0.303391	3.96E-06
GRM1	0.677065	0.266723
GRM2	0.518535	0.118315
GRM3	0.707497	0.211168
GRM4	0.260942	0.455216
GRM5	0.211915	0.62367
GRM6	0.330422	0.490275
GRM7	0.0897889	0.511116
GRM8	-0.0281022	0.928026
CXCL1	3.20752	1.31E-21
CXCL2	2.08452	1.83E-10
CXCL3	2.09075	7.07E-09
GRP	0.42658	0.453114
PDIA3	0.610315	0.00074326
GRPR	0.019229	0.959177
GRSF1	-0.211552	6.32E-08
GSC2	0.746386	0.241594
GSK3A	-0.0623137	0.62206
GSK3B	-0.0787182	0.410004
GSN	-0.078421	0.732868
GSPT1	0.132481	0.490171
GSR	-0.198999	0.125774
GSS	-0.225529	0.0178116
GSTA1	-0.496936	0.0858608
GSTA2	-0.0146001	0.583465
GSTA3	-0.0509837	0.925136
GSTA4	0.092579	0.520123
GSTM1	-0.143401	0.57908
GSTM2	0.0534655	0.399747
GSTM3	-0.326172	0.0920563
GSTM4	-0.160574	0.564313
GSTM5	0.0960327	0.713686
GSTP1	0.294795	0.0811389
GSTT1	-0.0758546	0.520037
GSTT2	0.246751	0.312261
GSTZ1	-0.17879	0.106919
MSH6	0.0312814	0.350895
GTF2A1	0.300908	0.0463338
GTF2A2	0.0763358	0.713274
GTF2B	0.0399808	0.453159
[truncated: 19,777 more rows]
