# Supplementary material for: Cross-species systems analysis distinguishes inflammatory remodeling from primary mucus secretory failure in inflammatory bowel disease
Source: Front Immunol. 2026 Jun 9;17:1813019. doi: 10.3389/fimmu.2026.1813019 (PMC13287023; doi:10.3389/fimmu.2026.1813019)
Supplement: Supplementary Table 2 — Total genes tested using Metavolcano to compare human colonic biopsies with ulcerative colitis against healthy controls. [file Table2.xlsx]

## Sheet: Table S2
Gene.symbol	log2(FC)	raw.pval
MIMT1	4.4588	7.73E-220
KIR3DP1	4.47128	6.02E-191
FAM90A10	4.31789	9.04E-121
FAM138E	3.42759	1.69E-103
TRIM75	3.44441	1.02E-65
POTEB	3.02671	6.44E-64
POTEB2	3.02671	6.44E-64
OR9G9	2.53199	2.35E-50
MIR196A1	-1.28461	1.00E-33
OR4F29	2.46881	1.56E-29
GXYLT2	-1.18516	1.29E-27
SEC61A1	0.503221	2.12E-24
CLDN8	-3.44156	1.73E-23
AFDN	-0.257197	2.70E-23
SERPINA1	1.31764	2.81E-23
REG3A	3.90589	4.71E-22
DMBT1	2.40754	6.45E-22
REG4	2.53289	1.49E-21
C4BPA	2.40462	2.06E-21
COL4A2-AS2	2.9732	1.22E-20
MMP9	2.13156	1.33E-20
LINC02023	-3.16838	2.23E-20
ADGRA3	-1.07085	2.87E-20
TCN1	2.79514	3.31E-20
MIR30E	-0.653961	3.66E-20
DEFA6	3.36492	5.79E-20
ISG20	1.09354	1.00E-19
PTPRQ	2.1764	3.59E-19
PALS2	0.741436	8.52E-19
MIR558	-0.869053	1.48E-18
NARS1	-0.29699	1.86E-18
DEFA5	3.59584	2.29E-18
ICAM2	1.03184	2.65E-18
CXCR2	2.04268	6.72E-18
KDELR3	1.41027	7.14E-18
IL13RA2	2.23396	1.20E-17
SERPINB5	2.66716	1.68E-17
COL6A2	1.00389	1.73E-17
BHLHE22-AS1	2.50585	2.36E-17
MIR570	-0.873737	2.38E-17
CTSH	1.14331	2.80E-17
CXCL1	3.40758	3.26E-17
LYN	1.14511	6.07E-17
S100A4	0.793262	7.74E-17
REG1A	4.44805	8.33E-17
H2BC7	2.05326	2.24E-16
CXCL2	2.47637	2.26E-16
MIR1299	-1.05982	4.17E-16
CWH43	-1.90578	7.66E-16
LNPK	-0.496003	1.09E-15
SP110	0.819142	1.13E-15
SPINK4	2.34949	1.19E-15
MIR604	-0.577831	1.31E-15
NOS2	2.24906	1.94E-15
LCP1	1.14874	2.04E-15
LORICRIN	-0.495472	2.07E-15
LGALS1	0.951582	2.10E-15
MMP10	3.25031	2.14E-15
TIMP1	2.1167	2.29E-15
IGFLR1	0.641811	2.38E-15
ALPG	-0.60051	2.42E-15
IRF1	0.944778	2.63E-15
CD3D	0.960561	2.91E-15
LPIN1	1.03394	3.09E-15
CFB	1.7877	3.35E-15
MIR23B	-0.776571	3.42E-15
TCIRG1	0.734396	3.53E-15
FUT8	1.20196	3.86E-15
NT5DC2	0.950307	4.24E-15
MAD2L2	0.74595	4.28E-15
S100A13	0.41817	5.33E-15
MIF	0.593755	5.64E-15
CCL19	1.46291	6.42E-15
TNC	2.21359	6.46E-15
IL6-AS1	3.44949	6.88E-15
BST2	1.04661	7.90E-15
BCL2A1	1.82083	9.94E-15
CCL20	1.66116	1.21E-14
TNFSF13B	1.27429	1.37E-14
GMFG	1.12403	1.41E-14
CASP5	1.40904	1.43E-14
ZNF112	-0.460874	1.46E-14
H1-6	-0.280383	1.47E-14
GLRX	0.759466	1.97E-14
MCUB	0.939661	1.98E-14
CD27	1.20578	2.10E-14
VAV1	0.781227	3.20E-14
REG1B	3.79676	3.64E-14
SDF2L1	0.814361	3.98E-14
H2AC14	0.998155	5.60E-14
ICAM1	1.38905	6.00E-14
CNTNAP3C	1.79322	6.24E-14
PTGDS	1.41728	6.48E-14
RNU2-1	0.3495	6.48E-14
KRT7-AS	-2.78591	6.53E-14
MIR3972	-0.968232	6.66E-14
MYL6B	0.409197	6.74E-14
LCN2	2.71356	7.35E-14
BIRC3	1.20674	7.62E-14
HCLS1	1.17558	8.09E-14
CD44	1.24423	8.36E-14
RAC2	1.22041	8.62E-14
VNN1	2.49036	8.68E-14
CD79A	1.38227	9.17E-14
SNORA79	1.23907	9.19E-14
CASP4	1.0279	9.66E-14
RBPMS	1.37502	9.81E-14
RGS5	1.62189	1.12E-13
MIR1284	-1.06164	1.13E-13
S100A9	2.59652	1.77E-13
PROK2	2.48942	1.95E-13
LINC01303	2.55862	2.07E-13
RILPL2	1.10521	2.09E-13
HCAR3	2.28392	2.17E-13
DNAAF6	-0.388062	2.28E-13
ARFGAP3	1.18596	2.52E-13
C3	1.84337	2.68E-13
PDZK1IP1	1.76158	2.72E-13
MYO1F	0.821537	3.23E-13
CCR7	1.22023	3.67E-13
CD52	0.936849	4.31E-13
P2RY8	1.2202	4.49E-13
PLEKHO1	1.04184	4.75E-13
VAMP5	0.73473	4.90E-13
THY1	1.4298	4.91E-13
ME1	1.49697	5.32E-13
DRAM1	1.37953	5.73E-13
ST3GAL1	1.29019	7.41E-13
DUSP10	0.907613	8.18E-13
PLAU	2.03514	9.01E-13
ARPC1B	0.69638	9.62E-13
SLC26A2	-2.7687	1.00E-12
MZB1	1.82686	1.12E-12
EFEMP2	0.717017	1.16E-12
ADGRG6	1.14637	1.19E-12
S100A8	3.5337	1.23E-12
CFI	1.85336	1.27E-12
DEF8	0.706585	1.39E-12
GPCPD1	0.63174	1.39E-12
MT-ND1	-0.320643	1.43E-12
KIAA0930	0.6351	1.49E-12
DPP10-AS1	-2.53359	1.58E-12
C1R	1.38685	1.80E-12
METTL25	-0.245609	1.85E-12
CXCL13	2.02589	1.86E-12
S100P	1.64195	1.90E-12
SRPX2	0.998638	1.99E-12
DYRK3-AS1	2.03791	2.14E-12
CRELD2	0.984778	2.33E-12
LPCAT1	1.68834	2.33E-12
LAMB2	0.70157	2.46E-12
MIRLET7F1	-0.47392	2.68E-12
FAN1	-0.336086	2.71E-12
SNORA11B	0.949372	3.10E-12
ZSCAN9	-0.30808	3.10E-12
LAPTM5	1.09282	3.22E-12
ARHGAP25	0.898735	3.41E-12
ATP23	-0.864049	3.60E-12
H4C7	-0.312962	3.61E-12
CDK13	-0.282756	3.63E-12
RABAC1	0.442966	3.69E-12
ATXN7L3B	-0.292073	3.70E-12
VTRNA1-3	0.947297	3.71E-12
ITGAL	0.822451	3.73E-12
CMKLR2	-0.290427	4.13E-12
SASH3	0.965821	4.18E-12
C1orf54	0.798939	4.22E-12
GBP2	0.946883	4.42E-12
EMP3	1.05204	4.48E-12
PRUNE1	-0.29338	4.54E-12
LYNX1-SLURP2	-0.437295	4.88E-12
IGFBP5	1.85349	5.28E-12
RAB31	1.48335	5.66E-12
DUOX2	3.83143	5.79E-12
COL6A3	1.91927	6.02E-12
TCF4	1.11167	6.05E-12
NOVA1-DT	-2.53121	6.22E-12
LPGAT1	1.01403	6.28E-12
CD55	2.03456	6.55E-12
RELCH	-0.271886	6.59E-12
THBD	1.32933	9.17E-12
RRS1-DT	-0.64325	9.60E-12
LSP1	0.532147	9.63E-12
PLEK	1.45264	9.74E-12
DAPP1	1.66278	9.87E-12
TESC	1.06359	1.01E-11
CORO1A	1.16048	1.03E-11
PSMB9	1.27453	1.06E-11
BTN3A2	0.807355	1.11E-11
CBY2	-0.283472	1.15E-11
MSN	1.21494	1.15E-11
P3H1	0.761861	1.21E-11
CCL4	1.34072	1.27E-11
TUBB6	1.2002	1.33E-11
LAMC2	0.897808	1.34E-11
UBE2L6	1.15445	1.34E-11
NQO2	0.921964	1.35E-11
RASSF2	0.992747	1.42E-11
LST1	0.866318	1.55E-11
AP5M1	-0.398469	1.56E-11
TPK1	1.13868	1.57E-11
LEF1	1.0474	1.60E-11
CLDN1	1.42869	1.62E-11
ADGRV1	-0.42667	1.66E-11
ARHGAP44	-1.07102	1.68E-11
ALDOB	2.74819	1.69E-11
IDO1	2.56518	1.73E-11
CAAP1	-0.350559	1.83E-11
HIVEP2	0.75478	1.88E-11
DRAIC	-0.869668	1.91E-11
TIGAR	0.613435	1.96E-11
FBN1	1.517	2.02E-11
GREM1-AS1	2.65571	2.02E-11
PLAUR	1.05048	2.09E-11
CNTN3	-1.67953	2.20E-11
BACE2	1.3287	2.21E-11
IGFBP7	1.23567	2.25E-11
LINC00992	-1.13574	2.25E-11
NID1	1.18771	2.36E-11
SMIM8	-0.380855	2.48E-11
RSPH14	-0.213112	2.62E-11
CATSPERB	1.45573	2.67E-11
HTRA1	1.07951	2.69E-11
TTR	-0.408276	2.76E-11
LCP2	1.30484	2.77E-11
GIMAP7	0.955769	2.80E-11
CYP4X1	1.29745	3.03E-11
FDCSP	1.72455	3.20E-11
TGM2	1.66544	3.34E-11
LAX1	1.73064	3.46E-11
SYBU	-0.478976	3.56E-11
TRMT112	0.563188	3.60E-11
ADA	1.04409	3.61E-11
TIMM21	-0.257653	3.93E-11
NFKBIE	0.523522	3.97E-11
GIMAP4	1.21398	4.02E-11
H3-4	-0.341337	4.25E-11
KYNU	2.34498	4.28E-11
RGS19	0.805041	4.46E-11
NOA1	-0.249732	4.57E-11
SELL	1.93909	4.57E-11
IL4I1	0.901266	4.75E-11
AEBP1	0.885912	4.79E-11
DPYSL3	0.970044	4.82E-11
PLA2G2A	1.39818	4.87E-11
APOL1	1.54994	4.98E-11
EVI2B	1.26022	5.01E-11
DEGS1	0.940511	5.10E-11
TRPV2	0.668374	5.19E-11
GPR183	1.31738	5.27E-11
CXCL9	2.35714	5.32E-11
MDK	0.552437	5.32E-11
ANKRD22	1.30651	5.42E-11
CCDC167	0.649977	5.55E-11
IL7R	1.24782	5.56E-11
MMP12	2.78072	5.81E-11
TBC1D10C	0.703292	5.83E-11
SNORD115-32	-0.445525	5.88E-11
FYN	0.99599	5.96E-11
ATOX1	0.483537	5.98E-11
PIM2	1.61348	6.05E-11
BASP1	1.13302	6.18E-11
ELOVL5	1.34691	6.30E-11
JAK2	0.884595	6.41E-11
PLAAT1	-0.219999	6.60E-11
TGFBI	1.51326	6.75E-11
FAM219B	-0.329705	6.85E-11
IFIT3	1.21006	7.00E-11
DUOXA2	3.35536	7.34E-11
CLU	1.1488	7.54E-11
SLC6A14	4.1722	7.57E-11
SLAMF1	1.03934	7.83E-11
RIPK2	0.869752	8.17E-11
GBP1	1.671	8.69E-11
LMO4	0.517111	8.77E-11
PANDAR	1.17467	8.80E-11
STOM	1.25149	8.93E-11
LINC03026	-1.96199	8.95E-11
MCRIP1	0.401626	8.96E-11
SSR4	0.679513	9.16E-11
CD81	0.664482	9.33E-11
CTSV	-0.682273	9.53E-11
SEC11C	0.854366	9.68E-11
SDR16C5	1.32664	1.06E-10
SPRYD7	-0.508883	1.06E-10
BCL6	1.00345	1.07E-10
CLMP	0.968716	1.09E-10
KLHL6	1.00553	1.11E-10
MIR103A1	-0.34687	1.12E-10
TRAF3IP3	0.860193	1.13E-10
MT1JP	-1.25303	1.18E-10
NUCB2	0.995829	1.19E-10
ARHGDIB	1.08297	1.20E-10
RHOH	1.24845	1.20E-10
GNLY	0.783361	1.21E-10
SOCS1	1.29038	1.26E-10
LCK	0.914289	1.30E-10
GNAI2	0.64913	1.34E-10
GPX8	1.51238	1.34E-10
CCL21	1.0788	1.36E-10
CD53	1.1308	1.38E-10
FGD3	0.494679	1.39E-10
FBLN5	0.840194	1.40E-10
RAB24	0.525998	1.43E-10
CHI3L1	3.60383	1.45E-10
DNAJC10	0.984089	1.45E-10
CD38	1.62294	1.49E-10
COL12A1	1.63791	1.51E-10
MIR608	-0.767364	1.52E-10
PMEPA1	0.988792	1.52E-10
TNIP3	2.84344	1.57E-10
WNT5A	1.66064	1.60E-10
SERPING1	1.29871	1.63E-10
BATF	0.819101	1.67E-10
CFAP36	0.389014	1.73E-10
ANXA1	1.94822	1.75E-10
FLNA	0.701205	2.00E-10
CNN2	0.632165	2.01E-10
FBXO6	1.08765	2.12E-10
PHYKPL	-0.503346	2.16E-10
SLC40A1	0.749181	2.22E-10
TRIB2	1.66653	2.22E-10
SEC22C	0.811757	2.26E-10
STAT1	1.15438	2.30E-10
ANGPTL2	1.31957	2.33E-10
WDR54	0.699267	2.33E-10
C4BPB	2.16982	2.37E-10
TFF1	1.17297	2.39E-10
GBP5	1.68391	2.43E-10
MGP	1.44941	2.43E-10
G0S2	1.24329	2.44E-10
BTN3A3	0.873056	2.45E-10
SRGN	1.51877	2.48E-10
SYTL1	0.909327	2.53E-10
NXPE4	-1.61016	2.56E-10
PTPRC	1.35385	2.58E-10
SAMD9L	1.24246	2.76E-10
COA5	-0.290104	2.90E-10
COL18A1	1.05377	2.90E-10
CSGALNACT1	1.71401	2.96E-10
COL4A2	1.06095	2.97E-10
CXCL5	3.16693	3.03E-10
MIR4320	-1.15097	3.05E-10
GALNT6	0.805961	3.14E-10
FXYD5	0.90868	3.18E-10
PSMB10	0.567449	3.21E-10
CTLA4	1.32587	3.31E-10
MIR4774	-0.940702	3.45E-10
AIM2	1.17174	3.49E-10
LRRC51	-0.342482	3.50E-10
DPP10	-1.42082	3.52E-10
MYDGF	0.635088	3.52E-10
CKB	-1.65584	3.58E-10
RPL39L	0.653579	3.65E-10
VCAM1	1.25356	3.69E-10
MIR3200	-0.515518	3.72E-10
USF3	-0.333617	3.72E-10
ASS1	1.0749	3.83E-10
CYTIP	1.13406	3.86E-10
DOCK2	0.896097	3.90E-10
RAB29	0.702086	3.98E-10
SHCBP1	1.02095	4.08E-10
FHL2	0.609119	4.13E-10
GZMB	1.52807	4.14E-10
TSPAN7	-1.12371	4.14E-10
MIR573	-1.00694	4.19E-10
PRDX4	0.905953	4.48E-10
IL1RN	1.95526	4.63E-10
GLCCI1	1.43845	4.84E-10
CXCL6	2.68386	4.85E-10
KLHL5	1.44579	4.90E-10
CTSK	1.56121	5.29E-10
IFI16	1.35363	5.36E-10
RMDN2	-1.09931	5.39E-10
RFTN1	1.11164	5.73E-10
SRPRB	0.678637	5.82E-10
IL1B	2.2122	6.13E-10
ASPHD2	1.18019	6.20E-10
SNX10	1.28241	6.21E-10
TLR2	1.30281	6.29E-10
IFITM1	1.37251	6.30E-10
SERPINA3	2.08474	6.53E-10
IL21R	1.10935	6.65E-10
PITPNC1	1.34884	6.87E-10
OLFM1	1.15977	6.99E-10
ARHGAP30	0.977527	7.14E-10
XDH	0.817685	7.18E-10
LAMP3	1.66566	7.32E-10
GIMAP6	0.99259	7.37E-10
IFITM2	1.22223	7.40E-10
APLNR	0.919496	7.58E-10
ARHGAP31-AS1	1.04835	7.81E-10
ADAM19	0.987028	7.85E-10
CA1	-1.92534	7.90E-10
PTPN7	0.877708	7.92E-10
PKDCC	-0.888764	7.93E-10
PMP22	0.785342	8.01E-10
CSRP2	1.07646	8.21E-10
CMTM7	0.961245	8.32E-10
CPM	-0.692636	8.49E-10
GZMK	1.28955	8.74E-10
SPCS3	0.866033	9.07E-10
TMED9	0.45123	9.29E-10
GEM	1.30175	9.33E-10
LINC02863	1.61692	9.35E-10
ANGPT2	1.2247	9.51E-10
EHD1	0.464993	9.77E-10
WDR11	-0.126147	9.94E-10
COL4A1	1.72437	9.96E-10
SLC7A7	0.964192	1.00E-09
PCSK1	1.78983	1.01E-09
SELP	1.69343	1.01E-09
PARP8	1.18986	1.04E-09
LRRC75A	-0.828122	1.05E-09
NFKBIZ	1.08313	1.06E-09
NCF2	1.62426	1.07E-09
TSC22D1-AS1	-0.203508	1.09E-09
PFKFB3	1.32554	1.10E-09
PRKCB	0.860605	1.13E-09
TBILA	-1.45047	1.13E-09
BLVRA	1.08853	1.15E-09
MAP3K20-AS1	1.70069	1.15E-09
NCOA7	0.917281	1.15E-09
PEA15	0.924499	1.16E-09
TMEM258	0.372812	1.16E-09
PDE6A	-1.84093	1.19E-09
SLC7A11	1.6301	1.25E-09
LINC01993	1.77512	1.26E-09
TPST2	0.89873	1.29E-09
RAB8B	1.03162	1.31E-09
MMP1	3.48263	1.32E-09
SIL1	0.64779	1.37E-09
VCP	0.472472	1.38E-09
ANXA5	1.0706	1.39E-09
AGT	1.68691	1.43E-09
GLT8D2	1.01093	1.48E-09
PCK1	-2.84576	1.50E-09
ARHGAP9	0.892003	1.53E-09
PECAM1	1.61752	1.53E-09
TNFAIP8	1.08117	1.55E-09
GPX1	0.373465	1.56E-09
CSTA	1.40386	1.57E-09
TRIM22	1.24008	1.61E-09
SGMS1	1.07285	1.64E-09
CHST15	1.32753	1.66E-09
LINC02097	-1.5372	1.66E-09
PF4	1.39017	1.68E-09
OSBPL3	0.952097	1.70E-09
F3	1.18999	1.71E-09
PXDC1	0.787515	1.80E-09
CD40	1.24699	1.84E-09
TYMP	1.03291	1.86E-09
ADM	1.22519	1.92E-09
FPR1	1.65776	1.95E-09
HPS5	0.541952	1.96E-09
SRPRA	0.534985	2.02E-09
AQP8	-3.84807	2.04E-09
UCP2	0.842817	2.05E-09
CXCL10	1.99065	2.08E-09
CALU	1.12378	2.10E-09
PGM3	0.832187	2.10E-09
SUGCT	-1.12064	2.11E-09
RNF145	0.821704	2.12E-09
VIM	0.936507	2.13E-09
PALLD	0.645848	2.15E-09
GARIN5B	-1.91577	2.17E-09
CDC25B	1.10201	2.18E-09
CARD6	1.46436	2.23E-09
BHLHE40	1.08751	2.28E-09
MT-ND4	-0.133314	2.31E-09
SNORA1	0.724124	2.49E-09
VNN2	1.5749	2.52E-09
TIMP2	0.779088	2.58E-09
ANXA6	0.945227	2.61E-09
PODXL	0.861718	2.63E-09
CXCL11	2.52111	2.81E-09
VMO1	0.758679	2.89E-09
C1S	1.38468	2.90E-09
PAPLN	1.08121	2.93E-09
CEBPB	0.875916	2.95E-09
S100A11	1.04822	2.95E-09
HM13	0.671353	3.05E-09
HCK	1.01353	3.09E-09
SP140	1.24584	3.13E-09
ASAP1	1.06834	3.16E-09
FAM20C	0.94895	3.17E-09
ADCY3	0.513775	3.32E-09
TFPI	1.25306	3.34E-09
POU2AF1	1.42156	3.36E-09
DERL3	1.42236	3.48E-09
PKM	0.641985	3.51E-09
SPATS2	0.683125	3.55E-09
SLAMF8	1.21023	3.59E-09
CREB3L2	0.966904	3.60E-09
ACTN1	0.671705	3.65E-09
MANF	0.68941	3.70E-09
MAP4K4	0.745778	3.78E-09
ADH1C	-1.76076	3.88E-09
PLS3	0.973572	3.88E-09
PPIP5K2	-0.307798	3.93E-09
PDPN	1.6404	3.96E-09
ADGRE3	0.623801	4.01E-09
MIR107	-0.463809	4.06E-09
SEC14L1	1.0075	4.07E-09
CD83	0.894208	4.08E-09
CD19	1.05701	4.09E-09
CD2	0.934606	4.15E-09
FCMR	0.698957	4.15E-09
CD74	1.2704	4.27E-09
FCRL2	0.658992	4.28E-09
CLDN2	1.53765	4.30E-09
PARP9	1.00384	4.31E-09
RUNX3	0.829642	4.32E-09
EFCAB14	-0.329428	4.42E-09
RIDA	-0.424089	4.43E-09
MAPKAPK2	0.549072	4.44E-09
TAFA1	1.20848	4.47E-09
HMGCS2	-2.62656	4.48E-09
TGFB1	0.935111	4.60E-09
PREX1	0.86351	4.63E-09
SMIM15	-0.164309	4.66E-09
CXCL8	2.87618	4.72E-09
ARL4C	1.02197	4.75E-09
ENO1	0.547933	4.78E-09
RHOQ-AS1	1.81296	4.86E-09
TMEM184B	0.573869	4.93E-09
LY96	1.46769	4.96E-09
NCF4	1.0458	5.02E-09
ICOS	1.20491	5.15E-09
TMEM92	0.903394	5.17E-09
MYCBP2	0.661165	5.23E-09
ZNF726	-0.302393	5.26E-09
SCD	1.10379	5.28E-09
SRD5A3	1.27029	5.28E-09
RGS18	1.1415	5.29E-09
MIR3619	-0.54587	5.31E-09
PARP14	0.898291	5.32E-09
ANKRD62	-0.288939	5.46E-09
PDE4B	1.70704	5.60E-09
TDO2	2.05952	5.62E-09
PPP1R16B	0.985052	5.79E-09
TTC7B	0.890804	5.85E-09
MMP7	2.95109	5.93E-09
GPR65	1.09443	5.95E-09
LAT2	0.867109	5.97E-09
RAB23	0.725049	6.18E-09
PTAFR	0.971318	6.45E-09
CHN1	1.30247	6.55E-09
RASGRP1	1.11651	6.57E-09
H2BC3	0.967326	6.73E-09
VWF	1.33415	6.80E-09
STPG4	-0.34745	6.88E-09
WIPF1	1.02983	6.95E-09
STK10	0.509927	6.97E-09
MOB3A	0.263176	7.08E-09
ITGB2	1.41518	7.09E-09
UBE2J1	0.681638	7.18E-09
LRP8	1.35726	7.20E-09
GNG11	0.911671	7.33E-09
EDN1	-0.983388	7.61E-09
ENTPD1	1.48843	7.62E-09
MOB3B	-0.484897	7.73E-09
LPL	1.15562	7.95E-09
SELENBP1	-1.45479	7.95E-09
TM4SF1	1.2569	8.22E-09
GON7	-0.517308	8.39E-09
HLA-DRB1	0.986403	8.50E-09
OTULIN	0.238792	8.77E-09
ISG15	0.815456	8.80E-09
LIPG	1.19228	8.85E-09
NT5C3B	0.290218	8.93E-09
ADGRG5	0.540441	9.06E-09
CCDC3	1.34153	9.30E-09
LAMTOR3	-0.33763	9.34E-09
PIEZO1	0.438726	9.42E-09
DCPS	0.630706	9.45E-09
PDIA4	0.781554	9.47E-09
PI3	2.51986	9.57E-09
HCST	0.726677	9.68E-09
RPS6KA2	1.02332	9.78E-09
SLAMF7	1.3145	1.00E-08
MTCL1	1.02772	1.01E-08
PSMB8	0.633415	1.01E-08
CXCR6	0.684823	1.03E-08
NCKAP1L	0.88049	1.03E-08
RTP4	0.680452	1.03E-08
SIPA1	0.445895	1.06E-08
DENND5A	0.88839	1.10E-08
IFI44	0.982958	1.10E-08
PPP6R1	0.327956	1.12E-08
C2CD5	-0.479373	1.15E-08
IKBIP	1.46524	1.15E-08
XBP1	0.980332	1.16E-08
NALF2	-0.366966	1.19E-08
AGR2	0.640174	1.20E-08
LYZ	1.24874	1.23E-08
MIR3936	-1.40851	1.23E-08
SEC24D	1.14612	1.23E-08
GMPR	0.655296	1.24E-08
SAMSN1	1.46316	1.24E-08
MIR548J	1.16319	1.26E-08
PPP1R36	-0.869969	1.28E-08
ADGRF1	0.838653	1.30E-08
F2R	1.35589	1.30E-08
TMEM243	0.366223	1.30E-08
MAP3K8	0.905957	1.32E-08
ABCA12	1.73206	1.33E-08
SH3BP5	0.973858	1.41E-08
CIPC	-0.834291	1.43E-08
PRUNE2	0.731836	1.43E-08
CBR3	1.18246	1.45E-08
ACKR4	1.04385	1.50E-08
CCL2	1.88465	1.50E-08
CDH3	2.45794	1.50E-08
ZG16B	0.99274	1.52E-08
CXCL3	2.37894	1.54E-08
TRIM40	1.01519	1.54E-08
MCFD2	0.789617	1.56E-08
RASSF5	1.11649	1.57E-08
MPC1	-0.412361	1.58E-08
ANO6	0.921437	1.60E-08
FILIP1L	1.03375	1.64E-08
PLCG2	0.869944	1.64E-08
NECTIN2	0.40189	1.65E-08
CADM1	1.03166	1.67E-08
MMP2	1.28202	1.70E-08
EMILIN2	0.587529	1.73E-08
IL33	1.41778	1.75E-08
PTPRM	0.876463	1.77E-08
SEMA4D	0.973722	1.79E-08
SLC41A1	0.841362	1.79E-08
LOXL1	1.32389	1.82E-08
GM2A	0.677322	1.83E-08
P4HB	0.625795	1.83E-08
COA7	-0.457054	1.85E-08
CXCR4	1.18295	1.89E-08
TAP1	0.78978	1.89E-08
SESTD1	0.888857	1.90E-08
KLF2	0.919048	1.96E-08
CTSB	0.733183	1.97E-08
SYNGR2	0.475157	2.00E-08
FGR	1.36702	2.01E-08
NLRP7	0.857931	2.11E-08
RASAL3	0.468042	2.12E-08
COL6A1	0.834141	2.13E-08
CD6	0.686474	2.17E-08
PXDN	1.19268	2.22E-08
INPP5D	0.866732	2.23E-08
EAF2	1.10759	2.25E-08
DNAJB11	0.698088	2.26E-08
TPM4	0.859606	2.29E-08
DOCK8	1.03027	2.32E-08
LMO2	0.796725	2.35E-08
CDV3	0.605558	2.36E-08
SPON2	1.42679	2.36E-08
BANK1	1.49377	2.38E-08
CST7	0.988407	2.39E-08
COL1A1	1.44603	2.40E-08
MAB21L3	-0.654125	2.53E-08
IFT22	0.515207	2.56E-08
PDIA6	0.577058	2.60E-08
APBB1IP	1.05764	2.61E-08
DOP1A	-0.193868	2.61E-08
FOXQ1	1.58893	2.64E-08
NAA40	-0.352407	2.66E-08
JADE1	0.439717	2.67E-08
NAMPT	1.11152	2.67E-08
SKIL	0.674327	2.69E-08
ELMO1-AS1	1.47819	2.71E-08
ERLEC1	0.719667	2.71E-08
PCED1B	0.714364	2.71E-08
MCOLN2	-1.28008	2.72E-08
SLC6A20	1.56706	2.78E-08
MIR223	0.95148	2.80E-08
CCR1	1.12229	2.86E-08
DDOST	0.344311	2.89E-08
CAV1	1.05933	2.93E-08
BNIP3	1.02117	3.08E-08
LRRN2	-0.965361	3.10E-08
SLC16A4	1.32813	3.12E-08
IRAK3	1.29181	3.13E-08
GIMAP2	1.10268	3.17E-08
MAGED2	0.563398	3.21E-08
PHLDA1	1.43521	3.21E-08
EEF1AKMT4-ECE2	-0.356029	3.29E-08
FBXW7	0.650275	3.29E-08
TMEM45A	1.50222	3.29E-08
SRM	0.738836	3.30E-08
HECTD4	-0.152851	3.32E-08
CERS5	0.257469	3.34E-08
MME	1.37663	3.38E-08
PPM1K	0.880644	3.42E-08
SULF1	1.23036	3.44E-08
APOE	0.626263	3.46E-08
IFI6	1.06375	3.47E-08
EXPH5	-1.32678	3.57E-08
APOL3	0.999412	3.58E-08
PCNX1	0.509286	3.60E-08
ITGAX	1.06442	3.61E-08
COTL1	0.795291	3.67E-08
LAMC1	1.02745	3.70E-08
CHST11	1.42998	3.71E-08
C1orf162	0.833107	3.75E-08
PLEKHS1	0.94358	3.80E-08
TLR8	1.28688	3.85E-08
PGD	0.642655	3.92E-08
STS	0.930682	3.98E-08
CTSC	1.06431	3.99E-08
INSYN1	-0.324018	4.03E-08
ARHGAP32	-0.441536	4.06E-08
PRRX1	1.61941	4.12E-08
PCOLCE	1.22058	4.13E-08
OXCT1-AS1	0.857634	4.17E-08
EPHA2	0.884611	4.22E-08
GGT5	0.711306	4.23E-08
LUM	1.39211	4.25E-08
C2CD2	0.486788	4.30E-08
FICD	0.467091	4.32E-08
STAT4	0.892494	4.36E-08
PNOC	1.24957	4.41E-08
BACE1	0.632124	4.49E-08
TGFB2-OT1	1.52187	4.49E-08
LARGE1	-0.359332	4.53E-08
DOK3	1.25979	4.60E-08
DOCK11	1.04909	4.66E-08
TMEM165	0.847939	4.70E-08
TYROBP	0.906107	4.78E-08
SPNS2	1.25958	4.83E-08
NXPE3	0.927574	4.87E-08
RIPOR2	0.926288	4.94E-08
CCR10	0.703624	5.14E-08
C2	1.50453	5.27E-08
ST3GAL5	0.925106	5.27E-08
ERO1A	1.20028	5.33E-08
TSPAN6	-0.674327	5.36E-08
ATP10D	0.722053	5.47E-08
FKBP11	1.52422	5.51E-08
CLEC7A	1.14274	5.58E-08
MIR192	-1.40645	5.58E-08
CLEC2B	1.01566	5.63E-08
IRF4	1.14777	5.65E-08
CD82	0.775204	5.68E-08
COL15A1	1.43033	5.83E-08
CLEC4A	1.50079	5.84E-08
EIF2D	-0.173425	5.88E-08
MNDA	1.86781	5.91E-08
PAPSS1	0.6654	5.99E-08
RASGRP2	0.627526	6.05E-08
CHI3L2	1.37909	6.23E-08
TNFSF15	0.728986	6.23E-08
RGCC	1.34078	6.28E-08
PCARE	-0.338698	6.29E-08
LINC01686	1.51567	6.33E-08
GRK5	0.907896	6.86E-08
H4C9	1.03903	6.89E-08
PTGDR	-1.03494	6.89E-08
CALR	0.588376	7.03E-08
ZEB1	0.856673	7.05E-08
BEST2	-1.2268	7.12E-08
SMOC2	0.822312	7.13E-08
TMEM158	1.67483	7.13E-08
IL15RA	0.81295	7.14E-08
IL10RA	1.06864	7.21E-08
MAP3K5	0.726639	7.30E-08
ADAMTS5	1.20495	7.61E-08
IL21-AS1	2.46282	7.61E-08
LSM10	0.4301	7.66E-08
ENTPD5	-1.29647	7.74E-08
TK1	0.513265	7.82E-08
SPP1	1.61733	7.87E-08
MIR4802	-1.37724	7.88E-08
BTK	1.00758	8.02E-08
SOCS3	1.52319	8.07E-08
ROBO1	1.66286	8.13E-08
CDH11	1.39176	8.17E-08
LINC00525	0.202355	8.20E-08
DHFR2	-0.253241	8.32E-08
PLA1A	1.42641	8.38E-08
LOXL2	1.42969	8.39E-08
R3HDM4	0.312287	8.49E-08
CHP2	-1.98608	8.51E-08
PLEKHO2	0.798717	8.55E-08
LIN7C	-0.371107	8.77E-08
AGPAT4	1.26206	8.90E-08
ACP5	0.804315	8.96E-08
SHMT2	0.474205	9.18E-08
COL5A2	1.40398	9.20E-08
PRDM1	1.04936	9.31E-08
MMP3	3.84655	9.33E-08
CYTH4	0.6951	9.49E-08
TAGAP	1.23836	9.50E-08
PTGS2	1.82237	9.56E-08
URI1	-0.275765	9.56E-08
IGF2BP3	1.03829	9.61E-08
RAB34	0.900336	9.62E-08
LINC02292	-1.7952	9.64E-08
LDHB	0.604847	9.68E-08
MIR141	-0.576765	9.87E-08
NEBL	0.665174	9.87E-08
PLXND1	0.743683	9.96E-08
MPC2	-0.521334	1.00E-07
NNMT	1.62362	1.00E-07
TMEM237	0.365088	1.03E-07
SPAG4	1.3033	1.07E-07
PRKCH	0.82391	1.09E-07
UNC5CL	1.06617	1.10E-07
TNFRSF1B	0.910832	1.12E-07
H3C11	0.611474	1.13E-07
PRR16	1.1539	1.13E-07
MIR378A	-0.839472	1.15E-07
PSAT1	1.48977	1.15E-07
CCL18	1.68964	1.16E-07
ARHGEF40	-0.389453	1.18E-07
CENPW	0.665515	1.18E-07
RECQL	0.809552	1.18E-07
ANXA3	1.05074	1.20E-07
HHEX	1.03874	1.21E-07
TEAD4	0.649793	1.21E-07
ZSCAN25	-0.194111	1.22E-07
LAIR2	1.11794	1.24E-07
FCHSD2	0.750391	1.25E-07
LINC00501	-1.50386	1.25E-07
TAB3	-0.216539	1.25E-07
CASP10	0.814968	1.26E-07
CDHR1	-1.46121	1.27E-07
DESI1	0.342372	1.27E-07
PDE9A-AS1	-1.49363	1.27E-07
HLA-DPA1	1.26114	1.29E-07
FTLP10	-0.222818	1.30E-07
NMB	0.47397	1.31E-07
SORD	0.794347	1.32E-07
SWAP70	0.817881	1.32E-07
LBH	0.991943	1.33E-07
CASTOR2	0.507622	1.35E-07
STAT5A	0.553329	1.35E-07
COL5A1	1.07473	1.36E-07
AQP9	2.10668	1.40E-07
CD72	0.993622	1.40E-07
CEP135	0.645683	1.41E-07
KLK1	-0.773844	1.41E-07
SLC4A4	-1.29467	1.41E-07
CD274	1.62549	1.42E-07
HSP90B1	0.837059	1.43E-07
PDP1	0.916507	1.44E-07
CARD16	1.03883	1.45E-07
CEP85	-0.101272	1.45E-07
ZBP1	1.32127	1.45E-07
MIR4440	-0.429789	1.46E-07
ADGRE2	1.323	1.48E-07
EPSTI1	0.795802	1.48E-07
RAMP3	1.05667	1.48E-07
TGFBR2	0.644796	1.49E-07
LAG3	0.85861	1.50E-07
OXCT1	0.62013	1.50E-07
CHPF	0.500701	1.51E-07
SLC25A37	1.07975	1.51E-07
ACSL4	1.37259	1.53E-07
PSME4	0.685247	1.54E-07
ASPH	0.763541	1.57E-07
PPP1R18	0.914223	1.61E-07
CELF2	0.503218	1.63E-07
CFP	0.808263	1.63E-07
GALNT2	0.916594	1.64E-07
BHLHA15	1.3386	1.66E-07
SPECC1L	-0.511156	1.73E-07
NECTIN3	-0.58812	1.74E-07
CEACAM6	0.756927	1.75E-07
SIRPA	0.649123	1.83E-07
EML1	0.955444	1.84E-07
KPNA2	0.601802	1.87E-07
DEPTOR	-0.471319	1.88E-07
ODC1	0.594497	1.88E-07
S1PR1	0.996672	1.88E-07
RHOQ	1.12594	1.93E-07
UQCC1	-0.302449	1.93E-07
EDNRA	1.18416	1.98E-07
FAM200B	-0.362967	1.98E-07
RGS2	1.09291	1.98E-07
IL2RA	1.25173	1.99E-07
SEC13	0.640245	2.00E-07
SETD9	-0.854133	2.00E-07
SH3PXD2A-AS1	0.987231	2.06E-07
DXO	0.208009	2.10E-07
PLIN3	0.513992	2.11E-07
ASCC3	0.568858	2.12E-07
LAMC1-AS1	1.52841	2.14E-07
CEP128	0.910497	2.19E-07
ISLR	0.588103	2.24E-07
MIR6784	-1.27015	2.24E-07
MAGED1	0.483952	2.25E-07
SLA	1.23502	2.25E-07
TIMP3	0.820304	2.26E-07
SEL1L3	0.630212	2.36E-07
SACS	1.0055	2.39E-07
CSGALNACT2	1.05171	2.45E-07
TMEM154	0.968602	2.46E-07
IFNAR2	0.978023	2.50E-07
GRB10	0.55824	2.51E-07
ENPP2	1.0276	2.53E-07
FCRL5	1.59551	2.53E-07
ANGPTL4	1.00743	2.57E-07
PROCR	0.92118	2.60E-07
TAFA3	-0.247801	2.62E-07
CPA6	-0.841174	2.64E-07
DNAAF2	-0.272786	2.65E-07
GIMAP8	0.960007	2.65E-07
SLC22A5	-1.27194	2.69E-07
IST1	-0.224951	2.70E-07
ARHGEF3	0.925264	2.75E-07
MFNG	0.676887	2.77E-07
TMEM119	0.454501	2.79E-07
OSMR	1.51514	2.80E-07
SELPLG	0.973485	2.81E-07
CD79B	0.738089	2.82E-07
EMILIN1	0.587631	2.84E-07
SLC1A4	0.772098	2.84E-07
LRRC32	0.783312	2.88E-07
SCARNA20	0.903923	2.91E-07
PFKP	0.66334	2.92E-07
SAMHD1	0.97779	2.97E-07
CROCC2	0.995009	2.98E-07
MUC1	0.932634	3.00E-07
SLC5A1	1.13426	3.07E-07
CSF2RA	0.783473	3.11E-07
PIM3	0.820934	3.14E-07
CTHRC1	2.02202	3.15E-07
HOATZ	-0.33039	3.17E-07
GNA15	1.55071	3.23E-07
SSR1	0.721517	3.24E-07
STAT3	0.703622	3.24E-07
TMEM123-DT	-1.17148	3.32E-07
CCR6	1.22633	3.33E-07
CD48	0.838362	3.38E-07
GPR18	0.887243	3.38E-07
NDRG2	0.00147688	3.39E-07
PSMC2	0.459819	3.43E-07
FCGR3B	2.19024	3.45E-07
ALCAM	0.638058	3.46E-07
GYPC	0.757915	3.47E-07
APOL2	0.978044	3.51E-07
DNAAF10	-0.307385	3.55E-07
HLA-DRA	1.39332	3.55E-07
IKZF3	0.85572	3.56E-07
DDX39A	0.26248	3.58E-07
MICU2	-0.362414	3.59E-07
BTN3A1	0.72316	3.60E-07
CASP1	1.26496	3.65E-07
SGK2	-1.51517	3.67E-07
CCNI	0.343478	3.69E-07
SLC15A3	0.995997	3.70E-07
TRIB1	0.489371	3.70E-07
EVL	0.664342	3.72E-07
MIR1538	-0.563533	3.73E-07
CPEB4	0.94229	3.74E-07
NPY	-0.795241	3.80E-07
NMT1	0.466402	3.81E-07
KBTBD11-OT1	-1.2699	3.82E-07
ARMCX2	0.892579	3.83E-07
SERPINI1	0.913099	3.88E-07
ALOX5	0.993232	3.92E-07
EPHX2	-1.00177	3.93E-07
TMTC1	1.08761	3.93E-07
RPN1	0.401922	3.97E-07
PIGZ	-1.20375	4.08E-07
SPARCL1	0.904464	4.10E-07
MIR32	-0.415819	4.18E-07
MIR4525	-0.448728	4.31E-07
SKAP1	0.562133	4.32E-07
OLFML2B	1.2492	4.33E-07
SSR2	0.394207	4.51E-07
CEP126	-0.324955	4.55E-07
GUK1	0.425608	4.57E-07
GNS	0.440295	4.63E-07
COPB2	0.412783	4.69E-07
TAGLN	0.750149	4.70E-07
CD180	1.10614	4.71E-07
HIKESHI	0.29096	4.71E-07
FAM221A	-0.279037	4.72E-07
SLC7A5	1.34976	4.72E-07
NOCT	0.491331	4.80E-07
TCIM	0.875845	4.83E-07
RBMS1	0.987165	4.84E-07
TMEM208	0.443483	5.01E-07
EMCN	0.863505	5.06E-07
THADA	0.389682	5.10E-07
TRAM2	0.724666	5.14E-07
ASNS	0.393725	5.19E-07
CCDC69	1.02242	5.26E-07
CPNE5	0.686656	5.28E-07
MT1G	-1.1537	5.31E-07
SIRPG	0.786417	5.32E-07
IFI27L2	0.551474	5.46E-07
ADAM8	0.770662	5.47E-07
FAM167B	0.891437	5.50E-07
PAPPA	0.969384	5.50E-07
MAFB	0.840017	5.55E-07
CD3G	0.717387	5.59E-07
MPLKIP	-0.303481	5.59E-07
THEMIS2	1.09605	5.59E-07
MT1HL1	-1.03263	5.68E-07
TNFAIP6	1.51974	5.71E-07
RRP36	0.336034	5.82E-07
GREM1	2.0227	5.85E-07
EHHADH-AS1	-1.17492	5.94E-07
SNORA36B	1.26986	5.94E-07
LTBP2	1.00768	5.97E-07
MIR4534	-0.391828	5.99E-07
ANKRD44	0.893414	6.02E-07
CAPN13	-1.29013	6.07E-07
CREM	0.888712	6.07E-07
PLA2G7	1.37708	6.10E-07
SPOCK2	0.919558	6.12E-07
CLPTM1L	0.424216	6.22E-07
PJA1	0.695182	6.27E-07
ATG13	0.210044	6.34E-07
MIR7846	1.41066	6.38E-07
KASH5	-0.242004	6.44E-07
CLDN34	-0.37352	6.48E-07
PLPP5	0.617865	6.52E-07
SMIM14	-0.587405	6.52E-07
GRK3	0.552584	6.59E-07
UBASH3B	0.741281	6.66E-07
ANTXR1	0.868914	6.71E-07
BGN	1.23852	6.76E-07
GPC1-AS1	-1.75472	6.76E-07
ETS1	0.718907	6.80E-07
MYEOV	1.37181	6.84E-07
MADCAM1	0.998028	6.90E-07
SLFN11	1.14864	6.92E-07
CRNDE	0.921505	6.95E-07
DDR2	0.781988	7.08E-07
UGGT1	0.543011	7.14E-07
CYYR1	1.08085	7.18E-07
SOD1	0.389821	7.18E-07
NRG1	1.08082	7.20E-07
PPA1	0.611683	7.20E-07
MIR938	-0.744421	7.28E-07
HS3ST1	0.628264	7.31E-07
IMPDH1	0.551285	7.36E-07
TLR4	0.908805	7.36E-07
GLIPR1	1.40225	7.63E-07
PSMB2	0.543841	7.63E-07
MIR4737	-0.379019	7.66E-07
H1-7	-0.390722	7.67E-07
CYP3A7-CYP3A51P	-0.367723	7.69E-07
MTMR11	-0.935938	7.72E-07
MSI2	0.739442	7.75E-07
TXNDC15	0.90001	7.84E-07
IL18RAP	0.848888	7.87E-07
CYSLTR1	1.16084	7.90E-07
BATF2	0.734703	8.04E-07
PDK1	0.857648	8.07E-07
SLC16A14	1.12905	8.15E-07
TFEC	0.97173	8.23E-07
ELMO1	0.866552	8.31E-07
PPIB	0.631423	8.38E-07
MIR4641	-0.397548	8.43E-07
DMTN	-0.299411	8.53E-07
TNFAIP2	0.921367	8.56E-07
THBS2	1.41233	8.60E-07
MIR6753	1.01604	8.75E-07
MIR571	-0.587563	8.86E-07
VSNL1	0.923055	8.93E-07
EBF1	0.970787	8.96E-07
IKZF1	0.724987	9.00E-07
CLEC2D	0.756046	9.03E-07
LPXN	0.650823	9.03E-07
FADS3	0.625251	9.13E-07
TLR10	0.810672	9.14E-07
TSPAN11	1.0564	9.14E-07
PHC2	0.400394	9.36E-07
EFNA1	-0.943987	9.41E-07
LINC02251	-2.06614	9.44E-07
FGD5	0.692452	9.46E-07
MIR455	0.292981	9.51E-07
IQSEC1	0.749797	9.52E-07
SPINK1	0.640388	9.57E-07
ABCA8	-0.988017	9.60E-07
ACVR1	0.750106	9.64E-07
MLKL	0.831309	9.69E-07
ENC1	0.583942	9.83E-07
PPT1	0.731118	9.85E-07
TUBA4A	0.341659	9.86E-07
CR1	0.853485	9.89E-07
MXRA5	1.29252	9.92E-07
ASRGL1	1.10247	9.94E-07
EVI2A	0.990043	1.01E-06
MARCHF4	-0.341943	1.01E-06
MIR1976	-0.433247	1.01E-06
COL3A1	1.23785	1.02E-06
SYTL2	-0.715531	1.03E-06
CPXM1	1.29249	1.04E-06
OSTC	0.584577	1.05E-06
ADGRA2	0.749213	1.06E-06
OSBPL8	0.889565	1.06E-06
TLE2	-0.727581	1.07E-06
VEGFC	1.03078	1.07E-06
ETV7	0.922628	1.09E-06
HOMER1	0.844427	1.09E-06
DDIT4	1.15181	1.10E-06
ACAT1	-0.770459	1.12E-06
APOBEC3B	-1.39856	1.13E-06
CALHM2	0.7061	1.13E-06
NWD2	-0.543357	1.13E-06
FRY	0.613362	1.14E-06
PDIA3	0.70675	1.14E-06
GUCA2B	-2.23527	1.16E-06
HOXA5	-0.854728	1.16E-06
IGIP	-0.187448	1.16E-06
LAYN	0.95547	1.16E-06
MT1F	-1.18037	1.16E-06
ARHGEF28	-0.160366	1.19E-06
C1QA	0.948093	1.19E-06
IFI30	1.00601	1.19E-06
DCN	1.09673	1.21E-06
IL18R1	0.900639	1.21E-06
IL24	1.25944	1.21E-06
CSF1R	0.759744	1.23E-06
MIR563	-0.395397	1.23E-06
PTGS1	0.730443	1.23E-06
AHR	0.700643	1.24E-06
IER3	0.748463	1.25E-06
KCNE3	0.852637	1.25E-06
SERPINE2	0.977188	1.25E-06
CDK20	-0.653648	1.26E-06
LRG1	0.670521	1.26E-06
SCPEP1	0.611341	1.26E-06
CLIC2	0.908655	1.28E-06
IQCG	0.780427	1.30E-06
FCN1	1.23744	1.32E-06
MAN2B1	0.473363	1.32E-06
P2RY13	1.31326	1.32E-06
HEG1	1.17537	1.33E-06
SNORD115-38	-0.236981	1.34E-06
TESMIN	-0.509028	1.34E-06
LGALSL	-0.6242	1.35E-06
LINC02057	-1.85474	1.36E-06
FIBIN	1.16487	1.37E-06
PCDH17	1.54048	1.37E-06
GTF3A	0.497785	1.38E-06
ITPR1	0.825266	1.38E-06
JAML	0.622601	1.38E-06
MVB12B	-0.40414	1.38E-06
SLAMF6	0.790264	1.38E-06
SOD3	0.481771	1.38E-06
LINC00667	-0.331563	1.39E-06
PGF	0.646529	1.39E-06
ZC3H12A	1.55927	1.39E-06
CEP19	0.51593	1.40E-06
DNAJB9	0.968402	1.40E-06
PSTPIP1	0.430479	1.40E-06
SERPINB8	0.956539	1.40E-06
SLC2A3	1.42112	1.41E-06
C4orf3	0.608177	1.44E-06
SPARC	1.13094	1.45E-06
TRAM1	0.582689	1.45E-06
FLI1	0.926193	1.46E-06
ACE2	0.890841	1.47E-06
GPR84	1.20864	1.47E-06
IGDCC4	1.47564	1.49E-06
KMO	1.18738	1.49E-06
TFF2	1.03627	1.49E-06
BLOC1S6	0.534778	1.53E-06
HSPA13	1.10682	1.54E-06
ADAM9	0.988988	1.55E-06
ERP27	0.458607	1.55E-06
FBXO16	0.887675	1.55E-06
ADARB1	0.646634	1.57E-06
TAPBP	0.48758	1.57E-06
NEXN	0.764774	1.59E-06
SNX20	0.978428	1.59E-06
CYBA	0.549339	1.61E-06
CHST2	1.36886	1.64E-06
MORC4	0.539826	1.65E-06
NVL	-0.624197	1.65E-06
TMEM39A	0.585487	1.66E-06
FADS1	1.46123	1.67E-06
MIR4262	0.542136	1.67E-06
CERS6	-0.464535	1.69E-06
MAP4K1	0.771453	1.69E-06
RORA	0.836825	1.70E-06
PRRT1B	-1.32632	1.71E-06
SLCO1B3	1.65831	1.71E-06
FERMT2	0.895085	1.72E-06
MIR588	-0.274104	1.72E-06
TMED3	0.429204	1.72E-06
FCER1G	1.37527	1.75E-06
LILRB2	1.37288	1.75E-06
LRRK2	1.1309	1.75E-06
SLC38A5	0.806617	1.75E-06
IL1A	1.65933	1.77E-06
P2RY6	0.611885	1.78E-06
HLA-DMB	1.02138	1.80E-06
MMD	0.586793	1.80E-06
SLC16A9	-1.65926	1.81E-06
CBFB	0.694658	1.82E-06
MIR5010	-0.494926	1.82E-06
TRIM47	0.592324	1.83E-06
SCARA3	0.616691	1.85E-06
ICAM3	0.459089	1.88E-06
FPR2	1.39323	1.89E-06
PHF19	0.623622	1.92E-06
CMC4	-0.290182	1.93E-06
PRPS1	0.780822	1.94E-06
SPPL3	-0.414328	1.94E-06
LTF	1.25568	1.96E-06
PRDX6	-0.772492	1.97E-06
NMI	0.543339	1.99E-06
GPR137B	1.02584	2.00E-06
FSBP	0.63001	2.02E-06
SUCO	0.326159	2.02E-06
ZNF850	-0.228627	2.03E-06
HLA-E	0.584717	2.05E-06
UGT2B28	-0.720892	2.05E-06
GOLT1B	0.75361	2.06E-06
ART3	1.14635	2.07E-06
FTSJ1	0.510141	2.07E-06
PDGFRB	1.20259	2.07E-06
EOMES	0.901668	2.08E-06
PPP1R12B	0.491755	2.08E-06
CCL24	1.31408	2.09E-06
HLA-DRB6	1.26391	2.09E-06
IL2RB	0.8316	2.11E-06
MIR6887	-1.82689	2.12E-06
PADI2	-1.38042	2.15E-06
CD300LF	0.900439	2.16E-06
TNFRSF11B	1.08615	2.16E-06
REL	0.667023	2.19E-06
MGAT4B	-0.755121	2.21E-06
LAP3	0.669991	2.22E-06
SEPTIN14	-0.405131	2.22E-06
CD247	0.775473	2.23E-06
HACD2	-0.476274	2.24E-06
SLC2A6	0.722658	2.27E-06
SGCE	0.713495	2.31E-06
TMC8	0.737019	2.33E-06
MX2	0.875954	2.35E-06
GRINA	0.688048	2.36E-06
OAZ2	0.468975	2.36E-06
AREG	1.006	2.37E-06
MIR449C	-0.236969	2.37E-06
CEP55	0.914422	2.38E-06
TBC1D2B	0.558336	2.38E-06
IFFO1	0.642541	2.39E-06
SEC61B	0.468869	2.39E-06
ERICH5	-0.443315	2.40E-06
PLPP6	-0.371444	2.40E-06
ST8SIA4	1.18699	2.40E-06
LRIF1	0.284562	2.48E-06
PLXNC1	0.826284	2.49E-06
MGAT1	0.477506	2.50E-06
SERPINH1	0.587015	2.52E-06
CCDC88B	0.620375	2.56E-06
UNC13D	0.827837	2.56E-06
MEI1	0.690436	2.57E-06
CEP112	0.78608	2.58E-06
CTSE	0.908274	2.59E-06
SMDT1	-0.351845	2.59E-06
ELL2	1.2182	2.60E-06
XPOT	0.576858	2.60E-06
PLOD1	0.650165	2.63E-06
MFSD4A	-0.816673	2.65E-06
SLC6A6	1.15891	2.65E-06
GSTP1	0.410919	2.68E-06
PNLIPRP2	-1.79735	2.69E-06
ITK	0.959592	2.71E-06
CD276	0.618065	2.74E-06
PGM2L1	0.757219	2.74E-06
ERO1B	0.777333	2.79E-06
KNTC1	0.465211	2.79E-06
ARHGAP24	0.717665	2.81E-06
SLC28A3	1.25107	2.81E-06
MACF1	0.57067	2.82E-06
FBXW10B	0.621864	2.83E-06
PATJ	-0.548278	2.86E-06
DSE	1.0447	2.90E-06
CNPPD1	-0.374361	2.96E-06
NKG7	0.810876	2.97E-06
PCSEAT	-1.46843	2.98E-06
ARHGEF38-IT1	-0.50835	3.00E-06
CEMIP	1.69404	3.01E-06
CYBB	1.05988	3.02E-06
ARHGAP29	0.869747	3.03E-06
WFS1	0.61736	3.07E-06
ADIRF	-1.30662	3.08E-06
AMOTL2	0.563322	3.08E-06
IFNGR1	0.471859	3.08E-06
TNFRSF9	1.02112	3.08E-06
MIR3145	-0.70629	3.13E-06
RANGRF	0.442638	3.15E-06
CCL22	0.700356	3.17E-06
MIR3150BHG	-1.35453	3.17E-06
SSR3	0.790749	3.18E-06
TMEM163	1.5863	3.18E-06
ENDOV	-0.232058	3.24E-06
ITGA8	0.762214	3.25E-06
SWSAP1	-0.212883	3.26E-06
MIR489	-0.220375	3.31E-06
CD59	0.690064	3.34E-06
STAT2	0.487595	3.35E-06
GUCA2A	-2.26857	3.36E-06
LAMB1	0.534275	3.39E-06
ADGRE1	0.525497	3.41E-06
EDEM1	0.643078	3.41E-06
RPL22L1	0.743689	3.44E-06
C4B	1.53	3.45E-06
SERPINB6	0.700944	3.45E-06
KCNN3	1.25529	3.46E-06
CFTR	-0.70338	3.47E-06
LY6E	0.692539	3.49E-06
TGIF2	0.532112	3.50E-06
FAM30A	1.09375	3.51E-06
NPY1R	-1.27047	3.52E-06
NINJ1	0.472602	3.57E-06
LINC00963	0.582294	3.59E-06
PSMB6	0.301978	3.59E-06
MIR124-1HG	-0.25455	3.65E-06
PPARGC1A	-1.16366	3.65E-06
GSDME	1.23244	3.69E-06
MTHFD2	0.866778	3.69E-06
RFX5	0.61651	3.74E-06
OR4F3	-1.06192	3.75E-06
TEX55	-0.335772	3.75E-06
CALD1	0.907429	3.84E-06
SERPINB1	0.717534	3.86E-06
OAS2	1.11347	3.88E-06
GJA1	1.42793	3.91E-06
APOC1	0.72935	3.92E-06
KLF4	-0.477274	3.95E-06
SLC36A1	-0.742096	3.98E-06
MT1E	-0.769249	3.99E-06
CMSS1	0.292271	4.00E-06
MRGPRF	1.00348	4.07E-06
ZBED5-AS1	-0.397744	4.09E-06
NEXMIF	-0.352402	4.11E-06
VWA1	0.822186	4.12E-06
SFR1	0.228287	4.13E-06
MIR648	-0.462676	4.16E-06
INTS6L	-0.465511	4.18E-06
S100A12	2.12562	4.18E-06
BATF3	0.766606	4.20E-06
NRP1	0.762209	4.23E-06
PTPN13	0.898226	4.23E-06
SYT11	0.843174	4.23E-06
MIRLET7E	-0.288442	4.24E-06
SAR1A	0.519685	4.24E-06
AJUBA	0.68581	4.30E-06
LYSMD2	0.925113	4.31E-06
MILR1	0.514943	4.33E-06
PLCE1	-0.987594	4.33E-06
LINC02177	-1.581	4.34E-06
BEST4	-1.40504	4.35E-06
ADGRL2	1.10543	4.38E-06
ITGAM	1.17431	4.40E-06
SULF2	0.500748	4.47E-06
DKK3	0.933222	4.48E-06
DERL1	0.579212	4.53E-06
MMRN1	1.14417	4.53E-06
MAP9	0.765399	4.54E-06
MTERF2	-0.324111	4.56E-06
STMN3	0.740378	4.57E-06
IGFBP6	0.502503	4.59E-06
PPIP5K1	-0.405119	4.59E-06
ARFGEF1-DT	-0.893096	4.60E-06
LINC00301	-0.062641	4.61E-06
MANEA-DT	1.31693	4.74E-06
EIF5A2	0.884414	4.76E-06
SNORD54	0.393012	4.78E-06
MPG	0.408432	4.79E-06
MS4A1	1.53074	4.79E-06
SEMA5A	-0.861002	4.80E-06
CD93	1.30983	4.83E-06
GPR155	0.548199	4.89E-06
SERPINB9	1.22887	4.90E-06
SRI	-0.884346	4.91E-06
KLK11	0.948196	4.98E-06
NXPE1	-0.94387	5.00E-06
SORL1	-0.529095	5.00E-06
ZNFX1	0.609393	5.05E-06
IGSF6	1.28248	5.07E-06
TFPI2	1.44499	5.07E-06
FKBP7	0.623277	5.08E-06
IFIT5	0.590216	5.11E-06
CBFA2T3	0.359031	5.18E-06
NAAA	-0.83831	5.19E-06
NOL4L	-0.520437	5.25E-06
SAA1	2.41315	5.28E-06
IL3RA	0.536907	5.30E-06
SCRN1	0.71387	5.31E-06
DPYD-AS1	1.15048	5.39E-06
LINC00974	-1.72017	5.41E-06
PILRA	0.539865	5.42E-06
NID2	0.769543	5.43E-06
RNU5F-1	0.956974	5.45E-06
INSC	1.21876	5.48E-06
ARID5A	0.836128	5.49E-06
ACOT9	0.631049	5.53E-06
DNAJC1	0.585176	5.53E-06
MYO5A	0.82662	5.55E-06
AKIP1	-0.367281	5.67E-06
ITGA4	1.01343	5.67E-06
RASIP1	0.859801	5.70E-06
CD28	0.86262	5.73E-06
TOR3A	0.5283	5.73E-06
FFAR2	1.23972	5.75E-06
SATB2-AS1	-1.41659	5.76E-06
H2BC12L	0.696888	5.87E-06
TRAPPC8	-0.17351	5.87E-06
ATG14	-0.254772	5.90E-06
PRR20E	-0.198399	5.90E-06
SLC35B1	0.564877	5.97E-06
DARS1	0.361592	6.01E-06
MIR3677	-0.462465	6.20E-06
CD163	1.27054	6.22E-06
CRIP2	0.630881	6.27E-06
KTN1-AS1	-0.195583	6.35E-06
RGS1	1.14566	6.41E-06
TEFM	-0.17334	6.42E-06
GPR171	0.934578	6.44E-06
PLXNA1	0.718126	6.44E-06
TMCC3	-0.777174	6.46E-06
ABCC1	0.816722	6.47E-06
ARHGAP44-AS1	-0.860863	6.50E-06
MIR548H2	-0.592067	6.50E-06
CAMK2N1	-1.05879	6.51E-06
RASGRP3	0.911259	6.53E-06
TMEM98	-0.665518	6.54E-06
MIR3671	-0.966601	6.60E-06
TM4SF18	0.95487	6.61E-06
CIROP	-0.828433	6.64E-06
STT3A	0.457721	6.67E-06
GAGE12C	-0.480164	6.70E-06
SAP30L-AS1	0.476835	6.71E-06
LDB2	0.951236	6.72E-06
CLIP1	0.449762	6.77E-06
NDUFAF5	-0.308666	6.78E-06
SFXN3	0.77397	6.78E-06
GAB3	0.612548	6.81E-06
MET	0.527918	6.95E-06
C3AR1	1.0445	6.98E-06
HLA-DMA	1.24808	6.98E-06
ATP6V1F	0.433017	6.99E-06
ARID3A	0.5371	7.06E-06
HSD11B1	1.13195	7.07E-06
TRARG1	-0.224038	7.11E-06
KCTD20	0.424386	7.12E-06
CALCRL	1.258	7.13E-06
CCL11	1.54593	7.20E-06
MIR224	0.406467	7.21E-06
LILRB1	0.856379	7.22E-06
PSMA3	0.574698	7.23E-06
TAP2	0.895288	7.24E-06
SLC16A3	0.591233	7.27E-06
AAMDC	-0.517213	7.31E-06
GREP1	-1.4235	7.34E-06
CNPY2	0.434883	7.36E-06
UBASH3A	0.546518	7.45E-06
FNDC1	0.855732	7.46E-06
SNCAIP	0.929289	7.48E-06
MIR1272	-0.723372	7.49E-06
ATP2C1	0.668921	7.56E-06
PELO	0.538354	7.64E-06
SMAP2	0.84863	7.67E-06
RHOU	-1.11704	7.69E-06
PHLPP2	-1.2446	7.71E-06
NABP1	0.618662	7.73E-06
MIR569	-0.389364	7.79E-06
RHBDF2	0.747996	7.89E-06
MCM3AP-AS1	-0.12648	7.90E-06
ZNRD2	0.315673	8.06E-06
MIR4468	-0.75764	8.28E-06
PPP4R3B	-0.230373	8.28E-06
HDLBP	0.384623	8.30E-06
PRADC1	-0.461495	8.31E-06
CD200	0.799304	8.38E-06
DPP7	0.536354	8.38E-06
H4C13	0.872271	8.41E-06
TACC3	0.534543	8.43E-06
IL16	0.85065	8.46E-06
PLEKHA6	-0.67126	8.47E-06
SOD2	1.17913	8.48E-06
SAMD9	0.644659	8.55E-06
ILRUN	0.325064	8.56E-06
ZNF521	1.02681	8.56E-06
FEZ1	0.900558	8.57E-06
TRABD2A	-0.904635	8.70E-06
PIANP	-0.128377	8.72E-06
DUSP5	0.762833	8.73E-06
ENG	1.05293	8.77E-06
TSPAN4	0.569025	8.82E-06
HS6ST2	0.762397	8.85E-06
HEPACAM2	-1.1036	8.87E-06
ORC4	-0.211462	8.97E-06
LINC01694	1.45474	9.03E-06
GPX7	1.39509	9.10E-06
VOPP1	0.532772	9.13E-06
ADGRG3	0.480982	9.17E-06
ARHGEF6	0.88461	9.20E-06
SERPINF1	1.08293	9.20E-06
TRPS1	0.770631	9.26E-06
MSANTD3	0.57076	9.29E-06
CDK16	-0.2675	9.31E-06
KNL1	0.384482	9.32E-06
ZCCHC24	0.783639	9.37E-06
B9D1	0.743527	9.38E-06
CR2	1.2771	9.41E-06
P2RY10	1.10076	9.54E-06
COQ7-DT	-0.696715	9.58E-06
TLR1	1.17317	9.61E-06
HLA-DOB	1.19106	9.62E-06
VCAN	1.22611	9.68E-06
MRAP2	0.788603	9.69E-06
RPP25L	-0.358134	9.73E-06
AZGP1	1.23319	9.76E-06
S100A6	0.410255	9.84E-06
AFAP1L2	0.65913	9.95E-06
RSPO3	1.11175	9.96E-06
CDC27	0.660462	1.00E-05
ABLIM3	0.579531	1.02E-05
DOK2	0.5563	1.02E-05
NOD2	1.2145	1.02E-05
VIPR1	-1.10894	1.02E-05
MIR1270	-0.444725	1.03E-05
PHTF1	0.815949	1.03E-05
NFE2L3	0.761745	1.04E-05
NPTX2	1.47016	1.04E-05
SELENOM	1.04572	1.04E-05
USO1	0.447857	1.04E-05
GLUL	0.585427	1.05E-05
EHD3	0.984779	1.07E-05
HSH2D	0.764967	1.07E-05
ADGRG7	0.683049	1.08E-05
PTGFR	0.992684	1.08E-05
SLCO4A1	1.10974	1.08E-05
TXNDC11	0.487976	1.08E-05
CADPS	0.480796	1.09E-05
NAGK	0.375399	1.09E-05
ANP32E	0.835351	1.10E-05
PLK2	0.777756	1.10E-05
RBP5	0.64322	1.10E-05
SUSD3	0.652953	1.10E-05
TMC5	0.813697	1.10E-05
BAG2	1.00047	1.12E-05
ECT2	0.697589	1.12E-05
PMAIP1	0.716926	1.12E-05
TUBA1A	0.663632	1.12E-05
CFLAR	0.545454	1.15E-05
MAFF	0.774282	1.17E-05
NCF1	0.937767	1.17E-05
CHSY1	0.828094	1.18E-05
LMCD1	0.901892	1.19E-05
TYRP1	1.13179	1.19E-05
APOL6	0.737667	1.20E-05
CKAP4	0.692656	1.20E-05
PRKAR2B	1.03003	1.22E-05
ADAMTS1	1.30895	1.23E-05
ALOX5AP	0.79702	1.23E-05
FANCI	0.460772	1.23E-05
RAPH1	0.562284	1.23E-05
GMDS	0.710048	1.26E-05
PCYOX1L	0.304507	1.26E-05
RNF149	0.438394	1.26E-05
C2CD4A	1.93185	1.27E-05
PAQR5	-1.09073	1.27E-05
SNORD114-27	-0.273278	1.27E-05
GBP4	1.18851	1.28E-05
KRTCAP2	0.309634	1.29E-05
TKT	0.384287	1.29E-05
ERGIC2	0.454717	1.30E-05
NTPCR	-0.505071	1.30E-05
MIR623	-0.762036	1.31E-05
NLRC3	0.737866	1.31E-05
ECM1	0.69372	1.32E-05
GNB4	0.841176	1.32E-05
RASL12	0.797421	1.32E-05
DENND1C	0.564123	1.33E-05
LINC03064	-1.48886	1.34E-05
SAYSD1	-0.199469	1.35E-05
SEMA6A-AS2	-0.855134	1.35E-05
CYB5R2	0.659044	1.36E-05
FMO5	-0.922135	1.36E-05
MIR181D	-0.264997	1.37E-05
BCAT1	1.00472	1.38E-05
TAFA4	-0.243178	1.38E-05
TPST1	0.876879	1.38E-05
ATP8B2	0.889542	1.40E-05
ATP12A	-0.218388	1.41E-05
KCTD11	0.396527	1.42E-05
KDF1	-0.57955	1.42E-05
OLFML3	0.602267	1.43E-05
NTMT1	0.254896	1.44E-05
SLC35G2	0.653343	1.45E-05
YIPF5	0.565444	1.45E-05
IDH2	0.637093	1.48E-05
ABCB1	-1.73713	1.49E-05
ARSB	0.483167	1.49E-05
A2M	0.57029	1.52E-05
HACD4	0.543882	1.52E-05
HES5	-0.440118	1.52E-05
QKI	0.94506	1.52E-05
GAREM1	-0.512267	1.53E-05
HSD11B2	-0.988138	1.53E-05
TDP2	-0.701805	1.53E-05
TRIM8	0.481051	1.55E-05
BDH1	-0.793729	1.56E-05
TRPM6	-1.6689	1.56E-05
PGM1	-0.542096	1.57E-05
PROSER2	-0.334285	1.57E-05
SYTL3	0.649515	1.59E-05
FES	0.443013	1.60E-05
RRM2	1.07075	1.61E-05
HELB	0.625777	1.63E-05
ANKRD35	0.437298	1.64E-05
JAM2	0.855791	1.64E-05
LMF1-AS1	0.608058	1.64E-05
SPIRE1	0.608516	1.65E-05
TMX4	0.459846	1.67E-05
PRR14L	-0.186859	1.68E-05
TSPAN5	0.623978	1.68E-05
COA1	0.326383	1.71E-05
DAAM2-AS1	0.783546	1.71E-05
HYAL1	1.03792	1.71E-05
IFNG	1.14829	1.72E-05
PCDH18	1.02522	1.72E-05
CFL2	0.685859	1.73E-05
FGFR2	-1.05448	1.74E-05
STAP1	0.800571	1.76E-05
MIR3942	-0.6495	1.77E-05
MTDH	0.648979	1.77E-05
VKORC1	0.391638	1.77E-05
APIP	0.893869	1.78E-05
CTSA	-0.582731	1.78E-05
KDR	1.16359	1.78E-05
MIR4799	-0.394529	1.78E-05
EMID1	0.552482	1.80E-05
JAZF1	0.823267	1.80E-05
HOXA6	-0.51079	1.81E-05
IL15	0.415394	1.82E-05
VPS26C	-0.363264	1.82E-05
CD37	0.893684	1.84E-05
TIGIT	0.933146	1.84E-05
MFSD12	0.316247	1.85E-05
ZNF281	0.588341	1.85E-05
DUSP22	0.544058	1.87E-05
F2RL2	1.07898	1.87E-05
PCBP1	0.30742	1.87E-05
VPS51	-0.370618	1.92E-05
CSF3R	1.27492	1.93E-05
PIK3CG	0.703918	1.93E-05
PARP1	0.580628	1.94E-05
NAP1L5	0.667975	1.95E-05
CMTM3	0.616029	1.98E-05
ITPRIP	0.730684	1.98E-05
AKIRIN2	0.583032	2.00E-05
SLC39A6	0.922154	2.00E-05
E2F5	0.718798	2.01E-05
ZFAND4	-0.208822	2.01E-05
CERS2	0.168949	2.02E-05
MALT1	0.595472	2.03E-05
HSD17B2	-1.20327	2.04E-05
TBXAS1	1.10964	2.05E-05
CCDC88A	1.1299	2.06E-05
CPVL	1.11444	2.07E-05
MIR548V	-0.645895	2.08E-05
PANX1	0.655061	2.08E-05
C1QB	0.915997	2.09E-05
CKLF	0.773789	2.09E-05
WDR44	0.748016	2.10E-05
PPARG	-0.89768	2.11E-05
SNORA70D	-0.30279	2.11E-05
DUSP4	1.56275	2.12E-05
HSPA5	0.546976	2.12E-05
DTD1	0.478008	2.13E-05
FKBP10	0.81123	2.14E-05
MAOA	-0.963251	2.14E-05
NMU	0.738297	2.14E-05
PTGES	0.72704	2.16E-05
FXYD3	-0.865248	2.17E-05
ATP11A	0.871943	2.19E-05
LINC02649	0.998857	2.20E-05
PIK3R3	0.975331	2.20E-05
STK3	0.507344	2.20E-05
CD84	0.684842	2.21E-05
LY9	0.757834	2.22E-05
GOLGA4-AS1	0.621637	2.24E-05
HAPLN3	1.0463	2.24E-05
TMEM204	0.844604	2.25E-05
ADGRE5	0.310938	2.27E-05
TMEM71	1.07159	2.27E-05
CAMKMT	-0.16349	2.28E-05
FGD5-AS1	-0.306304	2.28E-05
SMCO1	-0.0699138	2.28E-05
CLIP3	0.466262	2.29E-05
CD47	0.430284	2.31E-05
PPP1R2B	0.610176	2.32E-05
PRR15L	-0.514899	2.32E-05
HVCN1	0.708019	2.34E-05
NSRP1	0.200143	2.34E-05
AMT	-0.716144	2.36E-05
MT1A	-0.671609	2.38E-05
WNT4	0.655458	2.40E-05
PAM	0.644257	2.41E-05
PSAP	0.400046	2.42E-05
SLC36A4	0.61501	2.42E-05
SPDYE17	-0.520135	2.42E-05
ACOX1	-1.00804	2.43E-05
RUNDC3B	-1.09722	2.43E-05
SGF29	-0.199133	2.43E-05
ACSL1	0.982461	2.45E-05
TOMM70	-0.238659	2.46E-05
CA2	-0.94244	2.48E-05
PRMT1	0.361209	2.48E-05
TMEM242	-0.266525	2.48E-05
MYCL	-0.283946	2.49E-05
RWDD2A	0.560701	2.49E-05
IL23A	0.843489	2.50E-05
RUBCN	0.296439	2.50E-05
NUP210	0.670756	2.51E-05
CSF2RB	1.35471	2.52E-05
BUB1	0.685183	2.54E-05
STXBP1	0.72485	2.54E-05
CHRDL2	1.44008	2.55E-05
MIR30C1	-0.180808	2.55E-05
FAM210A	-0.255733	2.56E-05
UQCR11	-0.378058	2.58E-05
INTS14	-0.137981	2.60E-05
PKD2	0.476225	2.60E-05
HLX	0.664485	2.61E-05
MIR1262	-0.212334	2.61E-05
MT1X	-0.786136	2.63E-05
DACH1	0.622902	2.66E-05
C2CD6	-0.157199	2.68E-05
SYNDIG1	0.436696	2.68E-05
TNFSF11	0.960461	2.68E-05
COX20	-0.321187	2.69E-05
COX7A1	0.409887	2.69E-05
DGLUCY	-0.541892	2.73E-05
ETFDH	-0.755429	2.74E-05
HDC	0.576286	2.74E-05
SIMC1	-0.278388	2.75E-05
CDK1	0.464882	2.76E-05
MIR4730	-0.374224	2.77E-05
HAVCR1	-0.967527	2.79E-05
APOH	-0.620273	2.80E-05
CNTRL	0.392611	2.82E-05
INHBA	1.75	2.82E-05
MIRLET7A3	-0.262256	2.82E-05
DPEP2	0.511161	2.84E-05
ACSF2	-1.28374	2.86E-05
MIR4663	-0.37009	2.87E-05
BCAT2	-0.676738	2.91E-05
LINC01511	-0.122532	2.92E-05
LAIR1	0.697535	2.94E-05
SETD7	0.823275	2.95E-05
ITPKA	-0.952416	2.96E-05
LINC02473	-1.70444	2.96E-05
DAP	0.517835	2.98E-05
MIR4718	-0.366355	3.01E-05
RGS16	0.915109	3.02E-05
GABRP	1.27113	3.04E-05
PLAAT4	0.921427	3.05E-05
SH2D3C	0.755309	3.10E-05
CD80	0.894936	3.13E-05
PRF1	0.773685	3.13E-05
SH2D1A	0.843086	3.13E-05
FAM117A	0.596454	3.15E-05
C21orf91	0.573113	3.19E-05
VWA8	-0.359495	3.20E-05
LSAMP	0.781071	3.22E-05
MIR361	-0.520257	3.22E-05
MT1H	-1.09318	3.29E-05
ZNF532	0.7108	3.31E-05
ADGRF4	-0.227908	3.32E-05
SERPINB7	2.13944	3.34E-05
RAB39B	0.765424	3.37E-05
PLVAP	0.860809	3.38E-05
RNF213	1.03177	3.38E-05
MEOX1	1.24161	3.40E-05
MIR1202	-0.423825	3.40E-05
TIFA	1.15315	3.40E-05
ITGAV	0.674779	3.42E-05
RSRP1	-0.484068	3.42E-05
ETHE1	-0.614063	3.44E-05
VDR	-0.590862	3.45E-05
SNORD112	-0.293733	3.52E-05
LTB	0.887283	3.53E-05
PLA2G12B	-1.05424	3.55E-05
TEX11	-1.29428	3.55E-05
TNFRSF4	0.769705	3.56E-05
DNAI3	-0.163099	3.58E-05
MIR936	-1.34024	3.58E-05
FAM78A	0.662391	3.59E-05
TREM1	1.60362	3.59E-05
GZMH	0.73397	3.62E-05
KLK12	0.944214	3.63E-05
TMEM246-AS1	-0.952402	3.63E-05
ALDH6A1	-0.473571	3.64E-05
FJX1	1.03384	3.64E-05
KLF7	0.992211	3.65E-05
RNF24	0.86321	3.65E-05
SYNE2	-0.528419	3.68E-05
ARHGEF37	-0.615131	3.70E-05
ERG	0.860661	3.70E-05
MIR219A2	-0.275122	3.70E-05
MIR4446	-0.500974	3.72E-05
RHOJ	0.824672	3.72E-05
DOCK4	1.01517	3.74E-05
LATS2	0.762629	3.87E-05
GLG1	0.463261	3.90E-05
TSC22D3	0.715216	3.91E-05
PDCD4	-0.953098	3.92E-05
HBEGF	0.793174	3.93E-05
NAA60	-0.365462	3.93E-05
ZNF252P-AS1	-0.179465	3.94E-05
PPIL1	0.57996	3.95E-05
SLC17A4	-1.41029	3.96E-05
SLFN5	1.14494	3.99E-05
TC2N	0.648566	3.99E-05
SLC16A1	-1.48784	4.01E-05
SPDYE8	-0.437258	4.03E-05
PHKA2	-0.480309	4.08E-05
SLC25A5-AS1	-0.276536	4.10E-05
MIR605	-0.552311	4.12E-05
CCSER2	0.291455	4.13E-05
EDNRB	0.814203	4.15E-05
ERRFI1	0.816582	4.17E-05
ADAMTS9	1.38568	4.18E-05
CELF6	-0.300321	4.18E-05
NRROS	0.530361	4.18E-05
FCGRT	-0.708048	4.19E-05
FCRL3	0.90483	4.19E-05
ZFP36L1	0.524956	4.30E-05
BID	0.481302	4.33E-05
CA7	-1.05743	4.36E-05
SLC24A3	0.724763	4.37E-05
KAT8	-0.189978	4.39E-05
SNORA2C	0.279371	4.41E-05
FAP	1.54458	4.43E-05
AKAP1	-0.651618	4.45E-05
ITGA2	0.99912	4.46E-05
IL37	-0.224359	4.47E-05
BIRC5	0.538749	4.48E-05
DNAJC3	0.684892	4.48E-05
ITGB7	0.468216	4.48E-05
PKHD1L1	1.02857	4.49E-05
EVA1A	0.593063	4.52E-05
SP5	0.640007	4.52E-05
TUBB	0.478247	4.53E-05
ATF4	0.275114	4.54E-05
C5orf63	-0.527602	4.54E-05
HIF1A	1.07033	4.54E-05
TMEM131L	0.645787	4.54E-05
LAMA3	0.508014	4.55E-05
VSIG2	-0.833821	4.56E-05
SNORD115-33	-0.251022	4.58E-05
EPB41L1	-0.686063	4.59E-05
RCSD1	0.902333	4.60E-05
CDKN2B	-1.16276	4.64E-05
JAK1	0.599107	4.66E-05
LINC01089	-0.433624	4.67E-05
AKR1B1	0.849065	4.68E-05
DEFA1B	0.879	4.70E-05
HLA-DOA	0.878257	4.70E-05
MIEN1	-0.38117	4.72E-05
METTL17	-0.42999	4.74E-05
ADGRF5	1.05721	4.75E-05
FSCN1	0.85105	4.75E-05
C5AR1	0.915926	4.80E-05
ZNF267	0.601425	4.81E-05
CX3CL1	0.58932	4.82E-05
TTLL10-AS1	-1.07131	4.85E-05
SPDL1	0.341362	4.86E-05
ZNF415	-0.445787	4.90E-05
LAMA4	0.716356	4.91E-05
PIK3AP1	0.951486	4.92E-05
CNRIP1	0.70865	5.02E-05
MXRA7	0.50898	5.02E-05
SEC24A	0.783478	5.02E-05
SOSTDC1	-0.706816	5.02E-05
STRIP2	1.11779	5.02E-05
RAB38	0.898313	5.03E-05
LDHD	-1.00525	5.05E-05
HGF	1.12789	5.08E-05
SATB2	-0.954364	5.08E-05
KCND3	1.26329	5.10E-05
CTPS1	0.524558	5.12E-05
DENND6A	0.256607	5.15E-05
GFPT2	0.778715	5.23E-05
TMEM64	0.658489	5.25E-05
TRPA1	0.694412	5.26E-05
ARMCX3	0.853209	5.27E-05
SLFN12	0.893532	5.28E-05
RND1	0.951443	5.30E-05
PARVB	0.740379	5.31E-05
CD300A	1.00434	5.35E-05
GALNT12	-0.7614	5.38E-05
DDB2	0.435372	5.39E-05
CMTM2	1.15725	5.43E-05
CTNNAL1	0.432252	5.44E-05
AGRN	0.622081	5.47E-05
NDE1	0.525647	5.48E-05
NAP1L1	0.543901	5.49E-05
TTC39C	0.554441	5.49E-05
PLCD1	-0.833055	5.51E-05
IP6K2	-0.640598	5.54E-05
VASN	0.901252	5.54E-05
CNNM4	-0.655275	5.57E-05
PRDX1	0.502296	5.60E-05
PTP4A3	0.999601	5.63E-05
HERPUD1	0.583021	5.70E-05
CCNB1	0.653017	5.74E-05
CT47A6	-0.254995	5.74E-05
DEF6	0.565135	5.74E-05
DUSP6	0.662671	5.75E-05
NRDC	0.266863	5.76E-05
PDLIM3	0.58979	5.81E-05
ST7	0.520195	5.81E-05
LCN15	-0.638831	5.83E-05
APOBEC3G	0.90367	5.86E-05
IL6ST	0.676497	5.89E-05
LGALS2	-0.908273	5.91E-05
SLC35G1	-1.13038	5.93E-05
HOOK3	0.515038	5.94E-05
ERI1	0.608224	5.99E-05
IFNLR1	-0.275737	6.02E-05
ANK3	-1.05494	6.03E-05
DKK1	0.908827	6.03E-05
IFI35	0.622982	6.03E-05
TNFRSF6B	1.72669	6.08E-05
DHRS11	-1.36946	6.09E-05
RNF144B	0.786926	6.09E-05
ARPIN	-0.514611	6.10E-05
GNB5	0.93932	6.10E-05
FNDC3B	0.649979	6.13E-05
ENDOD1	-0.663999	6.16E-05
TANK	0.540417	6.18E-05
ARMCX1	0.515814	6.21E-05
LILRB3	0.944907	6.21E-05
CBR3-AS1	-0.335276	6.22E-05
MFAP4	0.495688	6.23E-05
PIK3CD	0.731021	6.24E-05
GPX2	0.475514	6.26E-05
SLX4IP	-0.204805	6.29E-05
ARHGEF2-AS1	-1.19473	6.30E-05
GJA4	1.00174	6.31E-05
RNASE6	0.99529	6.35E-05
ANLN	0.80547	6.36E-05
MOXD1	0.615737	6.38E-05
RIC1	0.209144	6.41E-05
H2AC20	0.602675	6.47E-05
C16orf54	0.715152	6.48E-05
CLYBL	-0.804795	6.50E-05
LINC03007	-0.778828	6.50E-05
KIT	0.789852	6.51E-05
PROSER1	-0.239707	6.54E-05
KLHL22	0.299402	6.62E-05
TMEM260	-0.217692	6.66E-05
ACKR3	0.779422	6.69E-05
MIR3911	0.811356	6.69E-05
ATG101	0.255225	6.70E-05
GSAP	0.470516	6.72E-05
EID3	0.635159	6.76E-05
FZD2	0.733174	6.77E-05
LY86	0.618613	6.82E-05
EIF4EBP2	-0.499035	6.85E-05
SPCS1	0.328835	6.90E-05
PNP	0.451577	6.92E-05
MXI1	-0.714216	6.95E-05
RPN2	0.663518	6.96E-05
MIR606	-0.296938	7.02E-05
FZD5	-0.592984	7.04E-05
CFAP210	1.16258	7.05E-05
IL12RB1	0.884969	7.09E-05
CBX4	0.69163	7.16E-05
MCL1	0.481018	7.20E-05
SFRP2	1.19762	7.20E-05
MIR3689A	-0.508609	7.24E-05
TBC1D1	0.656583	7.24E-05
MIR3131	-1.38132	7.28E-05
JADE2	0.203741	7.29E-05
SLC9B2	0.597321	7.32E-05
EHD2	0.669158	7.37E-05
MIR891B	-0.217825	7.38E-05
MUC5B	0.680325	7.46E-05
SH2B2	0.557419	7.46E-05
PRAF2	0.744171	7.52E-05
PRNP	0.581881	7.53E-05
HNMT	-0.548513	7.57E-05
ODF2	0.406211	7.58E-05
MIR4673	-0.351634	7.65E-05
SLC6A19	-0.919711	7.69E-05
KNG1	-0.539097	7.71E-05
BRINP3	-1.19153	7.73E-05
SEMG1	0.968708	7.76E-05
ST3GAL4	0.626391	7.77E-05
DPCD	0.339978	7.82E-05
TSPAN2	0.609782	7.83E-05
AIFM3	-1.18647	7.84E-05
BNC2	0.852718	7.87E-05
[truncated: 19,810 more rows]
