# Supplementary material for: Cross-species systems analysis distinguishes inflammatory remodeling from primary mucus secretory failure in inflammatory bowel disease
Source: Front Immunol. 2026 Jun 9;17:1813019. doi: 10.3389/fimmu.2026.1813019 (PMC13287023; doi:10.3389/fimmu.2026.1813019)
Supplement: Supplementary Table 3 — Total proteins tested comparing mouse colon tissue in Agr2-/- mice with primary mucin secretory failure against healthy WT controls. [file Table3.xlsx]

## Sheet: Table S3
Protein	log2(FC)	raw.pval
GLS	-8.4824	6.74e-10
STK26	-3.1234	7.28e-10
RAB3B	-3.1697	2.16e-09
H2-K1	-3.1518	2.43e-09
SYNE2	-6.2239	3.2e-09
GPX8	-3.1396	3.53e-09
SLC25A23	-3.1794	3.78e-09
SCAI	-3.1557	4.49e-09
KRAS	-3.1081	6.55e-09
SYCN	-3.1887	7.15e-09
PDLIM5	-3.2276	9.09e-09
UBAC1	-3.2327	1.03e-08
SCAF8	-3.2225	1.04e-08
ASNS	5.0084	1.13e-08
CYTH3	-3.1521	1.42e-08
SORBS1	-3.2	1.44e-08
CGNL1	1.6969	1.84e-08
POLD3	1.7493	2.03e-08
GTF2F1	1.6916	2.08e-08
STK11	-3.2086	2.13e-08
KIF3B	1.7147	2.47e-08
HM13	-3.2553	2.52e-08
VPS33B	-3.2186	5.29e-08
SLC25A32	-3.2156	6.08e-08
DNM1	1.6853	6.23e-08
ARHGEF6	3.4621	8.26e-08
SFXN2	-3.2221	8.42e-08
GNL2	1.7984	8.65e-08
ITPKC	-3.3373	8.99e-08
ABLIM2	-3.3645	9.56e-08
SPTAN1	1.7672	1.17e-07
FBLN1	-3.3944	1.23e-07
HOPX	-3.2589	1.28e-07
UTP14A	1.7917	1.37e-07
PAXBP1	1.7636	1.44e-07
PITPNC1	1.7299	1.44e-07
FGFR1OP2	-3.4475	1.65e-07
FADS2	-3.392	1.81e-07
CAMK2D	-3.4731	1.84e-07
RANBP2	1.6381	1.89e-07
RTN4	-3.2508	1.91e-07
GSTM4	-3.2814	1.94e-07
CHD2	1.7801	2.15e-07
UHRF1	1.6858	2.33e-07
NEO1	-3.4007	2.33e-07
MLF2	-3.477	2.37e-07
SLC66A2	1.7753	2.38e-07
PFN2	-3.3623	2.41e-07
LOC101116286; LOC102178119; LOC102512533; LOC102531296; LOC109571090; LOC113875555; TUBA1D	-7.321	2.51e-07
KTN1	1.7688	2.64e-07
MANBA	-2.503	2.69e-07
HELZ	1.8444	2.72e-07
RBMX	-3.3182	2.72e-07
YRDC	1.7004	2.75e-07
COQ5	-3.3877	2.76e-07
AP3B2	-3.3018	2.78e-07
RING1	1.6591	2.88e-07
USP43	1.8134	2.89e-07
ORM1	-3.4615	3.19e-07
OGFOD1	1.8387	3.2e-07
RPAP1	1.8114	3.52e-07
ASCC3	2.8532	3.53e-07
NECTIN2	1.8151	3.58e-07
PATJ	1.8848	3.64e-07
ALKBH5	-3.2654	3.65e-07
TPM3	5.0275	3.67e-07
PLPP6	1.7519	3.9e-07
TPM2	-3.3635	3.91e-07
LAMTOR4	-3.453	3.92e-07
PTPN12	1.7936	4.17e-07
FLRT3	1.8292	4.21e-07
RAP1GDS1	1.739	4.56e-07
MANF	2.2163	4.6e-07
PSMA6	-2.243	5.02e-07
WDR47	-3.3421	5.06e-07
VDR	-3.3071	5.15e-07
ZNF512	-3.3768	5.23e-07
COQ8B	-3.4333	5.31e-07
EPS15L1	-3.4738	5.42e-07
AP2A2	-2.1112	5.45e-07
C3	1.8016	5.71e-07
MLKL	1.7383	5.81e-07
HOMER3	-3.4049	6.01e-07
MACF1	-6.0226	6.14e-07
TMEM222	1.78	6.2e-07
RBM43	1.7481	6.39e-07
CALCA	-3.3986	6.45e-07
OGDH	-8.4356	6.49e-07
CRYZL2	-3.3139	6.49e-07
PAK3	-3.5124	6.55e-07
NSUN6	1.7691	6.93e-07
ASH2L	1.846	7.17e-07
CACNB2	-3.4407	7.17e-07
NOL10	1.7665	7.39e-07
EHBP1L1	-3.587	7.76e-07
PAXIP1	1.9205	7.84e-07
AGR2	-3.3046	7.9e-07
GLT8D1	1.7419	7.91e-07
ACHE	-3.537	8.03e-07
NCAPD2	1.7781	8.1e-07
MMRN2	1.7905	8.66e-07
MRPL53	1.8051	8.67e-07
IRAK3	1.8025	9.07e-07
RCBTB2	1.8451	9.11e-07
TMEM143	-3.578	9.38e-07
GOLGA7	-3.4356	9.58e-07
CHST4	1.843	9.61e-07
USP16	1.8293	9.69e-07
PLCG1	-3.381	9.7e-07
PKP3	2.143	1.02e-06
ALG10B	-3.5236	1.02e-06
EZR	-2.6757	1.06e-06
SYNPO	-3.4481	1.06e-06
SART1	1.9264	1.09e-06
LPIN3	4.2382	1.09e-06
RBP2	-3.6452	1.09e-06
SLC1A4	1.7429	1.13e-06
SH2B1	-3.3811	1.17e-06
PXYLP1	1.8495	1.17e-06
RABEPK	1.7846	1.17e-06
SCAF4	1.825	1.19e-06
MAN2B2	-3.3546	1.2e-06
PPAN	1.9194	1.2e-06
STAT1	2.6687	1.21e-06
CBFB	1.9062	1.25e-06
TRMT2A	1.7674	1.26e-06
LDB3	-3.4716	1.3e-06
MCUB	1.9411	1.3e-06
MAP3K7	1.8426	1.33e-06
CRNKL1	3.2307	1.33e-06
SYNM	-3.4142	1.35e-06
PLEC	-7.8181	1.36e-06
TEFM	1.905	1.4e-06
CYTH1	2.5356	1.45e-06
KEAP1	4.3255	1.54e-06
DYSF	-3.6545	1.56e-06
SEC16A	2.19	1.61e-06
UCK2	1.8765	1.64e-06
MED17	1.8717	1.67e-06
GRK6	1.9019	1.72e-06
UBXN2A	-3.6122	1.74e-06
SGF29	-3.4432	1.75e-06
TRMT1L	1.8306	1.77e-06
SMTN	-7.551	1.79e-06
FDFT1	1.8922	1.79e-06
TAGLN3	-3.5117	1.84e-06
UBE2J1	1.7836	1.87e-06
GNAZ	-3.4882	1.87e-06
RAD23B	4.5186	1.89e-06
ANXA11	-1.7173	2.03e-06
RAB11B	-1.731	2.11e-06
ARHGEF2	1.7519	2.12e-06
LMCD1	3.9397	2.15e-06
ANAPC1	1.8842	2.21e-06
KLF4	1.8519	2.26e-06
MAT2B	-3.5078	2.28e-06
RAF1	1.7903	2.29e-06
IMMT	1.7788	2.31e-06
ACOT7	1.8479	2.41e-06
PANK1	1.8929	2.52e-06
EDEM3	2.8531	2.55e-06
ELAPOR1	-3.6745	2.55e-06
POMP	2.8815	2.58e-06
KIAA0513	1.9998	2.66e-06
DDX18	2.7104	2.69e-06
ATE1	-3.6565	2.72e-06
NAIP2	1.8986	2.78e-06
RIMS1	-3.501	2.79e-06
PPP4R3B	1.8128	2.84e-06
LIPT2	-3.4321	2.86e-06
TMEM68	-3.4222	2.88e-06
NPTN	-3.5117	2.95e-06
HIST2H2AA1; HIST2H2AA2	-10.573	2.96e-06
IIGP1	7.9221	2.98e-06
CEBPZ	1.9632	3e-06
IGF2BP2	-3.376	3.04e-06
CACNA2D1	-6.8385	3.06e-06
SIK3	1.7906	3.07e-06
RIOX2	1.8459	3.18e-06
FKBP7	-3.4793	3.3e-06
RHOB	-3.3105	3.31e-06
BCAS1	1.7529	3.32e-06
CFAP36	1.7689	3.47e-06
CDH5	-3.4331	3.48e-06
ABLIM1	1.4375	3.53e-06
FAM83F	2.0106	3.55e-06
ARHGEF25	-3.6677	3.56e-06
IWS1	1.8719	3.61e-06
BMAL1	1.876	3.65e-06
ABCB10	1.8574	3.72e-06
SLC35E1	1.8198	3.76e-06
SYNJ2	2.0115	3.76e-06
SIRT7	2.0275	3.78e-06
CD9	-2.956	3.82e-06
NAXE	-1.9974	3.88e-06
MYO19	1.883	4.1e-06
INHCA	-3.0494	4.11e-06
ARRB2	1.9214	4.14e-06
SRSF9	-3.676	4.17e-06
YTHDC2	1.7443	4.29e-06
HMGCR	1.9276	4.34e-06
VDAC1	-1.1808	4.34e-06
TPPP	-5.113	4.38e-06
KLK1	-5.7943	4.39e-06
GTF2E1	1.9035	4.54e-06
RBM27	1.9347	4.55e-06
RABGEF1	1.9932	4.63e-06
KAT7	1.9862	4.67e-06
RPRD2	2.0937	4.7e-06
DMXL2	-3.4943	4.72e-06
ANKS1A	3.083	4.75e-06
AKAP10	-3.6366	4.77e-06
DAPK2	1.9949	4.78e-06
SLC7A6OS	1.9585	4.79e-06
VHL	1.7726	4.87e-06
GRB14	-3.6687	4.88e-06
MAD2L1	2.0129	4.98e-06
INMT	-3.7137	5e-06
TARBP2	1.8391	5.04e-06
NFATC1	1.9868	5.25e-06
YWHAH	-0.87817	5.43e-06
IL13RA1	-3.6776	5.52e-06
SLC2A1	1.9146	5.54e-06
PDPK1	2.1159	5.57e-06
ABCC9	-3.6454	5.73e-06
ATP6V1G1	-3.6328	5.74e-06
NIT2	-1.4218	5.9e-06
KLHL41	-3.7051	5.91e-06
BIRC6	1.1633	5.94e-06
INTS9	-3.5597	6.03e-06
MAN2A2	1.9571	6.07e-06
MYL6	-7.3687	6.15e-06
LMAN2L	2.0857	6.16e-06
CAPN7	1.8984	6.17e-06
PAK1IP1	1.9378	6.31e-06
SUOX	-2.1058	6.34e-06
TAP1	2.0244	6.38e-06
UGDH	-2.0342	6.39e-06
SLC30A9	-2.2606	6.61e-06
MINDY2	-3.5336	6.65e-06
RAB43	-3.4522	6.7e-06
QSOX2	3.0902	6.71e-06
RDH10	3.0105	6.75e-06
EXOC5	-1.9189	6.9e-06
SLC20A1	-3.6437	6.96e-06
ITM2C	1.8391	6.99e-06
MGAT4B	-3.7331	7.05e-06
HGH1	1.7889	7.09e-06
NEGR1	-3.781	7.15e-06
LTBP4	-3.6691	7.16e-06
NOC4L	1.7847	7.42e-06
PAK1	1.9749	7.42e-06
HOXD13	2.0327	7.45e-06
MSH6	1.9756	7.54e-06
TTPAL	1.8782	7.6e-06
PGPEP1	2.0488	7.67e-06
COL15A1	-3.8695	7.81e-06
TAOK1	1.9101	7.91e-06
EPS8	4.8158	8.04e-06
VPS54	2.0654	8.16e-06
DPH2	2.0918	8.4e-06
FREM2	1.9632	8.4e-06
MAPK14	1.8688	8.51e-06
GEMIN5	1.8242	8.56e-06
CARS2	2.0347	8.65e-06
PLEK2	2.0287	8.67e-06
GAS7	-3.7807	8.73e-06
XAB2	1.9875	8.78e-06
FARP1	-1.5928	8.83e-06
LUZP1	-3.7034	8.86e-06
SH3BP4	2.0238	8.86e-06
VCPIP1	2.1975	8.88e-06
PTGS1	-1.2984	8.92e-06
CHMP3	4.2038	8.98e-06
FMR1	-2.4239	9.12e-06
DHX29	4.0555	9.39e-06
CYP51A1	1.4144	9.4e-06
ARHGEF7	-2.0228	9.42e-06
NOP16	2.0361	9.46e-06
PAN2	1.9483	9.53e-06
PCNT	1.9667	9.67e-06
PDCD11	3.196	1.01e-05
ENPP1	-1.7929	1.03e-05
PLXDC2	-3.653	1.04e-05
SHC1	2.027	1.04e-05
ENPP3	-3.3418	1.05e-05
RMDN1	-2.9219	1.05e-05
HYPK	2.0867	1.05e-05
HELLS	1.9309	1.07e-05
MIOS	2.1351	1.08e-05
SENP3	2.0417	1.1e-05
NCAM1	-3.8862	1.11e-05
DENND3	2.0064	1.11e-05
LRRC1	-2.8772	1.13e-05
LARP7	1.8767	1.13e-05
HDAC4	1.9398	1.14e-05
FTSJ3	1.9983	1.14e-05
ICAM2	-3.9323	1.15e-05
WASHC2	2.0852	1.16e-05
GALT	1.8872	1.16e-05
PUM2	1.8319	1.17e-05
IMP4	2.0677	1.18e-05
KLHL9	1.8733	1.21e-05
HIP1R	1.9714	1.22e-05
ANK2	1.822	1.23e-05
PLA2R1	2.155	1.25e-05
HK3	1.9797	1.26e-05
TMEM186	2.0997	1.26e-05
LY6E	1.9887	1.27e-05
CTNNAL1	-4.7933	1.27e-05
PRMT6	2.0912	1.3e-05
POLR1A	1.8693	1.31e-05
UTP20	1.9897	1.31e-05
TSPAN18	1.9389	1.32e-05
DCP1A	2.1251	1.37e-05
INTS6	2.0449	1.37e-05
NARS2	-3.4779	1.39e-05
MGAT2	2.5862	1.39e-05
PPP1R10	2.1841	1.4e-05
CNTN1	-5.8003	1.41e-05
RCC1L	2.1576	1.41e-05
PRX	-3.6551	1.44e-05
PLEKHG3	2.0123	1.44e-05
GRB2	2.7368	1.44e-05
MADD	2.043	1.46e-05
MAP3K4	2.1198	1.49e-05
DMPK	1.923	1.52e-05
DIDO1	1.9966	1.52e-05
METTL9	2.0769	1.53e-05
CAVIN2	-1.4085	1.54e-05
KDM5C	2.0133	1.54e-05
UBE2Z	2.5212	1.55e-05
POM121	2.1803	1.56e-05
DAGLB	2.1709	1.56e-05
TRIM65	1.9748	1.58e-05
MEP1A	-3.7487	1.59e-05
ACTN1	-1.7802	1.61e-05
SMARCC1	5.1624	1.62e-05
ELMOD2	2.0849	1.64e-05
PUS10	2.877	1.65e-05
B4GALT1	3.3161	1.68e-05
GABARAPL1	1.9378	1.68e-05
PIK3R1	1.872	1.68e-05
PRIM1	2.02	1.68e-05
NBN	1.8853	1.69e-05
ACO1	-1.0397	1.7e-05
PPP1R18	2.136	1.7e-05
CRELD2	3.0982	1.72e-05
UTP4	2.0628	1.72e-05
SEL1L	-3.7706	1.74e-05
SERPINF1	-2.3477	1.74e-05
TRAFD1	1.9465	1.78e-05
THRAP3	1.8645	1.79e-05
FCHSD2	3.1934	1.81e-05
PDE3A	-4.1333	1.82e-05
IMP3	1.9663	1.83e-05
GSTT1	-1.4411	1.83e-05
SVIL	-6.8352	1.84e-05
CTSF	-3.8052	1.86e-05
CCDC115	1.9202	1.86e-05
SEC11A	2.1352	1.86e-05
TBK1	1.9483	1.86e-05
COL18A1	4.3554	1.87e-05
CSRP2	-2.5276	1.87e-05
SNCG	-2.668	1.88e-05
TARS1	0.92244	1.91e-05
FAHD2	-1.6988	1.96e-05
OPHN1	1.9263	1.99e-05
CTIF	-3.7724	2.01e-05
MRPL33	-3.8491	2.06e-05
SLC4A2	2.0006	2.07e-05
GPATCH11	2.0007	2.08e-05
CRK	-0.97925	2.1e-05
RNF2	-3.1777	2.1e-05
FEZ2	2.0106	2.13e-05
APOO	1.9821	2.14e-05
ASPA	-3.593	2.14e-05
PYURF	-3.7087	2.15e-05
GON7	2.2165	2.15e-05
TXNDC9	1.9463	2.2e-05
ALPL	1.7966	2.23e-05
ICA1	1.914	2.25e-05
TUBA1C	6.2169	2.25e-05
LDLRAP1	2.1546	2.25e-05
GTPBP4	2.8912	2.25e-05
HAPLN1	-4.1556	2.27e-05
PXK	2.0032	2.28e-05
PPIL4	2.0436	2.34e-05
TUT1	2.242	2.34e-05
RFC1	1.9749	2.37e-05
ZNF598	1.8019	2.38e-05
TRAPPC5	2.1631	2.38e-05
VCAN	-1.6123	2.39e-05
ALDH3A1	-3.8524	2.39e-05
EPHA2	2.0245	2.4e-05
USP34	1.9862	2.46e-05
ENTPD7	2.1553	2.49e-05
IKBIP	2.1733	2.5e-05
BCHE	-4.0508	2.52e-05
MAGI3	3.1031	2.53e-05
KIT	-4.0303	2.59e-05
DNAJC9	2.1106	2.6e-05
DGKH	2.2	2.63e-05
CTR9	2.4248	2.63e-05
RBM47	2.2232	2.64e-05
UPRT	1.4784	2.65e-05
POLR2B	1.1119	2.66e-05
MRPS33	2.2025	2.67e-05
ARAF	2.0424	2.7e-05
REX1BD	1.9839	2.7e-05
VDAC3	-1.6153	2.72e-05
ZNF638	2.0898	2.76e-05
MATN2	-2.7446	2.77e-05
FZD2	2.0405	2.77e-05
LSG1	2.0038	2.78e-05
RER1	2.1279	2.81e-05
ARFGAP3	2.0601	2.81e-05
PCMTD1	-1.8393	2.84e-05
PMVK	2.2896	2.85e-05
AACS	1.2022	2.88e-05
UACA	1.9952	2.89e-05
ABO	1.876	2.9e-05
PRKDC	4.0732	2.9e-05
RAB3IL1	-7.3437	2.9e-05
WRAP53	2.0894	2.9e-05
LAMB3	3.0007	2.91e-05
CHD7	1.9283	2.93e-05
ALG9	2.2671	2.95e-05
IVD	-2.1515	2.99e-05
DPP7	-1.8832	3e-05
FDXR	-2.2429	3.06e-05
ACADM	-1.9071	3.07e-05
RCOR1	1.9013	3.07e-05
EML2	-2.4027	3.08e-05
TMEM14C	3.2373	3.08e-05
COX15	-1.7894	3.13e-05
CELA2A	-3.9314	3.13e-05
MGAT1	3.7466	3.15e-05
GNPTG	2.2237	3.16e-05
BPNT1	-0.85208	3.16e-05
ITPR3	1.0677	3.17e-05
TK1	2.0169	3.18e-05
ZC3H15	1.2261	3.18e-05
CUX1	1.9602	3.23e-05
ATP5MF	-0.86583	3.27e-05
HDHD5	-2.3341	3.32e-05
SNX17	2.0699	3.35e-05
WIZ	1.9031	3.36e-05
PDPR	-1.9801	3.37e-05
LGB; LOC113901792	-4.056	3.43e-05
ACP6	-3.6266	3.43e-05
LRCH4	2.1722	3.43e-05
BUD31	1.9739	3.46e-05
FRY	2.2283	3.46e-05
ZC3H11A	2.0753	3.47e-05
TAP2	3.3849	3.5e-05
SLC26A3	-3.1969	3.51e-05
ETFRF1	-1.2899	3.51e-05
YWHAZ	-2.7208	3.53e-05
ICOSLG	-3.7836	3.54e-05
RBM10	1.9199	3.54e-05
NCKAP1	-0.62541	3.55e-05
NCL	1.4363	3.57e-05
RAP1GAP2	2.0119	3.58e-05
AIFM1	-1.8716	3.59e-05
NRAS	2.1623	3.62e-05
GLA	-2.3157	3.62e-05
CADPS	-4.4506	3.64e-05
GOLGA2	0.91636	3.65e-05
LPCAT2	2.021	3.7e-05
CACHD1	-1.5208	3.74e-05
DSTN	-1.0109	3.76e-05
C5	-4.1812	3.81e-05
MYADM	-1.5468	3.82e-05
TATDN3	-3.905	3.84e-05
GTF2E2	2.0747	3.86e-05
CYBB	2.208	3.87e-05
ANO10	-1.4954	3.88e-05
RAB11A	5.3772	3.89e-05
WDHD1	1.9789	3.93e-05
LZTR1	2.1577	3.94e-05
SCRN2	-1.7549	3.96e-05
RASGRP2	-4.0981	3.97e-05
MSMO1	1.6555	3.99e-05
LNX2	-3.8427	3.99e-05
EED	1.9206	3.99e-05
ESD	-1.5285	4.06e-05
LRRC57	-1.0397	4.1e-05
AP3S2	2.0611	4.11e-05
COG5	2.8566	4.11e-05
METTL2	2.1039	4.13e-05
UBR5	3.0974	4.14e-05
CSAD	-2.1074	4.16e-05
AK3	-1.1001	4.17e-05
CDC42BPG	2.2492	4.18e-05
WDR70	2.0368	4.22e-05
TMCO4	2.195	4.23e-05
ZNFX1	2.3129	4.23e-05
SLCO2A1	-1.021	4.28e-05
PAFAH1B2	2.1204	4.33e-05
SMC2	3.0934	4.37e-05
RERE	-3.9907	4.37e-05
ITGA1	-1.6947	4.37e-05
NHLRC2	-1.0923	4.39e-05
NIT1	-1.6111	4.41e-05
FTH1	-3.6111	4.42e-05
SLC29A1	-1.4362	4.45e-05
CD177	2.16	4.47e-05
CDX1	2.2176	4.48e-05
POLR2K	2.0923	4.49e-05
ARHGAP12	1.9372	4.51e-05
COX6B1	-1.093	4.56e-05
TIMM29	-4.3614	4.57e-05
APOOL	-1.9972	4.61e-05
LRRFIP1	-4.2752	4.62e-05
ABCF3	2.33	4.63e-05
DPY19L1	2.1756	4.65e-05
ENPEP	-3.1672	4.66e-05
NCOR1	3.1258	4.66e-05
SULT1D1	-2.3029	4.67e-05
AP3S1	1.9513	4.75e-05
HSPBP1	1.636	4.78e-05
TYW1	2.3286	4.84e-05
GNB2	-2.2648	4.84e-05
GAL3ST2	-1.8454	4.9e-05
PDK3	-3.4034	4.92e-05
SRPRA	1.7988	4.92e-05
TFRC	3.4838	4.92e-05
DNMT1	1.7209	4.96e-05
PET117	2.152	5e-05
EIF3G	1.8812	5.06e-05
SON	3.4323	5.09e-05
MACROD1	-4.4503	5.1e-05
MAFF	2.2676	5.11e-05
ENO1	-0.93146	5.11e-05
ENTPD6	-1.4712	5.11e-05
NOB1	2.1275	5.13e-05
REEP3	2.3199	5.18e-05
MUC2	-2.4358	5.3e-05
S100A9	2.1719	5.31e-05
IBTK	2.1271	5.34e-05
SLIT3	2.0033	5.36e-05
QSOX1	-2.5886	5.37e-05
APPL2	-0.64521	5.39e-05
PIP4P1	-2.0215	5.39e-05
NEDD9	2.2709	5.42e-05
GOSR1	2.1819	5.43e-05
MSN	2.0547	5.45e-05
CYP2S1	-2.7989	5.49e-05
DDX54	2.3693	5.49e-05
PGAM5	2.3884	5.56e-05
PHC2	2.2152	5.62e-05
EPB41L3	-3.7983	5.64e-05
CCDC167	2.232	5.69e-05
RABGGTB	2.4	5.7e-05
SLC30A6	1.9656	5.89e-05
MAP2K1	-1.6451	5.95e-05
SCRN1	-3.0263	5.95e-05
SLC25A11	-1.1667	5.96e-05
SQLE	2.2868	6.04e-05
RNF141	2.1033	6.05e-05
PRPF38B	1.8846	6.07e-05
EEF1AKMT2	-4.4038	6.11e-05
SFXN5	2.1581	6.13e-05
RAB27A	-1.8391	6.18e-05
BAP18	2.2409	6.23e-05
GSTM2	-2.2079	6.25e-05
SAMD4B	-4.1198	6.26e-05
TTC27	2.4101	6.29e-05
POLB	1.9284	6.31e-05
CHD1L	2.2705	6.36e-05
S100A8	2.4473	6.4e-05
RPF2	2.1018	6.42e-05
MAP7	2.2002	6.47e-05
PIGO	2.3299	6.48e-05
PPCDC	-2.4294	6.54e-05
ANXA13	-3.3633	6.55e-05
SDHA	-1.6681	6.56e-05
PCOLCE	2.2199	6.62e-05
MED24	2.0581	6.62e-05
PKM	-2.4944	6.7e-05
MMUT	-1.2645	6.75e-05
MRPL2	-2.3932	6.77e-05
SFXN3	-0.94681	6.79e-05
SLC25A12	-1.1975	6.8e-05
PCMTD2	-4.3232	6.84e-05
ACP1	-3.6266	6.85e-05
POLR1B	2.4487	6.86e-05
NCF1	2.1185	6.87e-05
ALB	-2.0044	6.88e-05
ZDHHC5	2.3551	6.91e-05
SH3PXD2B	2.2361	6.94e-05
PLTP	-3.4634	6.95e-05
LMNA	-0.95447	6.95e-05
ZNF146	-3.5275	6.97e-05
GNA13	-1.6273	7.24e-05
AIM2	-4.2721	7.31e-05
NT5C3A	-1.8774	7.32e-05
UCKL1	2.2464	7.39e-05
RAB19	2.3118	7.4e-05
AARSD1	2.2413	7.41e-05
GSTM3	1.5017	7.46e-05
H2-Q7	2.194	7.47e-05
ANXA2	-0.97147	7.48e-05
NCF4	2.197	7.51e-05
FGD5	2.0778	7.57e-05
SORD	-2.6824	7.62e-05
EXD2	2.0803	7.75e-05
ASB6	2.3958	7.84e-05
DHRS11	-4.1028	7.86e-05
LAMA3	3.9121	7.88e-05
LYZ2	2.3613	7.88e-05
ZYX	4.098	7.88e-05
GSTT2	-1.1861	7.93e-05
TRAF6	2.2312	7.96e-05
NUDCD1	3.1412	8.08e-05
MPST	-2.6317	8.14e-05
CDH13	-2.5843	8.19e-05
SNAP25	-4.063	8.25e-05
NOP2	2.1972	8.26e-05
ASAP2	-1.466	8.28e-05
DLD	-1.5846	8.34e-05
MICOS13	-1.2123	8.35e-05
RO60	1.907	8.37e-05
ITGA4	-3.9062	8.4e-05
SP100	2.5178	8.43e-05
CFD	-2.9824	8.44e-05
INPP5A	-2.2092	8.46e-05
SLC4A4	-2.1309	8.47e-05
NT5C3B	-1.3815	8.58e-05
SYK	3.4102	8.6e-05
CES1E	-4.4073	8.76e-05
ACADVL	-1.3117	8.78e-05
EHD4	-1.0147	8.78e-05
MDH2	-0.90357	8.84e-05
KIN	2.0505	8.87e-05
CCDC43	2.2053	8.94e-05
SIGLEC1	-3.9873	8.96e-05
FH	-1.2337	8.99e-05
PRDX6	-1.918	9.01e-05
HUWE1	1.12	9.09e-05
L2HGDH	-2.9995	9.16e-05
COL6A5	-4.5484	9.26e-05
ATPSCKMT	2.142	9.26e-05
RPL31	0.89082	9.26e-05
YLPM1	2.1476	9.27e-05
PPA1	-1.5052	9.31e-05
RBM19	2.1827	9.32e-05
CPT2	-1.2306	9.35e-05
MRPL43	1.8869	9.4e-05
TMEM106A	2.4349	9.42e-05
PSMD4	-3.0774	9.5e-05
DYNLRB1	-0.91098	9.52e-05
AZGP1	-4.5787	9.59e-05
PKP1	2.9915	9.66e-05
RCE1	2.1505	9.71e-05
ILK	-1.4649	9.8e-05
TPR	0.84515	9.87e-05
MED1	2.4864	9.87e-05
LSP1	3.0075	9.88e-05
STIM2	2.1189	9.92e-05
FAM118B	2.2347	9.95e-05
MED27	2.1613	9.96e-05
AIMP2	-1.7768	9.97e-05
CFL2	-1.3922	0.00010055
SAMM50	-1.1765	0.00010084
SSH1	-4.07	0.00010143
LDHA	-0.93024	0.00010156
MARCHF5	2.3153	0.00010262
NOP14	2.2056	0.00010263
AK6	2.2093	0.00010416
MGAT5	1.6174	0.0001051
SPARCL1	-4.6613	0.00010534
NRBP2	-1.7531	0.00010628
ALDH2	-1.7561	0.00010663
SPON1	2.0901	0.00010668
TPI1	-0.95109	0.0001075
OGFR	1.9215	0.00010754
PSAT1	4.4191	0.00010782
PALLD	-1.4539	0.00010839
TOLLIP	-1.7247	0.00010867
DDHD2	2.1162	0.00010945
LRP1	-1.4247	0.00010968
TRRAP	1.2847	0.00011012
UPF2	1.6347	0.00011035
AKR1A1	-1.0768	0.00011038
RRS1	2.0583	0.00011101
TTN	-4.3056	0.00011134
KIF16B	2.4627	0.00011191
SRSF1	1.4998	0.0001129
DMD	-1.9576	0.00011301
SELENOO	-1.8647	0.00011362
TRAF5	-4.0743	0.00011419
CHTOP	2.1607	0.00011444
GTF2F2	-3.079	0.00011462
YWHAE	0.84033	0.0001154
D3ERTD751E	2.3914	0.00011806
DPYD	-6.0187	0.00011903
NLRX1	-0.89217	0.00011943
EPHB2	1.4598	0.00012049
UBE2G2	2.3051	0.00012102
TYK2	2.0558	0.00012268
CLIC4	-1.2988	0.00012362
TPK1	-3.1791	0.00012377
TMEM263	2.3797	0.0001243
SMG1	2.6151	0.0001247
CASP9	2.5942	0.00012479
DICER1	2.0849	0.00012504
EEFSEC	-0.5508	0.00012536
PTPA	-1.1462	0.00012665
LPCAT4	2.5246	0.00012686
ETFDH	-1.2064	0.00012694
PCCA	-1.6445	0.00012873
SHTN1	1.004	0.00012896
TRIP13	1.9323	0.00012961
ILRUN	2.2892	0.00013
UBE2O	2.3024	0.00013017
PSMD10	2.4798	0.0001317
HNRNPH1	-1.9297	0.00013174
SMC4	2.5289	0.00013206
GUCY1B1	-1.9608	0.00013212
SNRPA	2.4272	0.00013282
HIRA	2.5227	0.00013303
GM2A	-4.2055	0.00013353
PLD1	2.476	0.00013356
PPP3R1	-1.0876	0.0001341
SMARCA5	1.4638	0.00013445
OXSR1	-0.51093	0.00013516
HSPA12B	-2.285	0.00013543
RANBP3	2.4732	0.00013547
SLMAP	-1.6345	0.00013594
NAA35	1.9939	0.00013843
WRNIP1	1.8592	0.000139
STUM	-2.9544	0.00013904
CYP2C55	-7.4495	0.00013904
BDH1	-1.662	0.00013919
GDI1	-1.1387	0.00014035
PCM1	2.5174	0.0001421
PRXL2A	-1.1159	0.00014224
CCDC127	-1.6629	0.0001437
NDUFV3	-3.9281	0.00014406
PSMD5	-0.66805	0.00014418
DHDH	-1.9753	0.00014438
TPM1	-5.3829	0.00014471
DMXL1	2.2466	0.00014505
VPS16	0.64574	0.00014615
CD34	-2.3087	0.00014624
EPDR1	-4.7588	0.00014627
PCCB	-1.5058	0.00014652
ALDH1A1	-1.9952	0.00014656
SULT1A1	-2.8197	0.00014694
OCIAD1	-1.1162	0.00014912
CTH	-1.9421	0.00014968
EXOC4	-1.2662	0.00014975
CD48	2.5235	0.00014981
IDH2	-1.0738	0.00014992
LTA4H	-1.069	0.00014994
ATP1B3	-1.0151	0.00015055
MAN2B1	-1.4828	0.00015069
TMF1	2.3462	0.00015246
MBD3	1.7202	0.00015364
CDKAL1	2.3469	0.00015406
ENOPH1	-1.5534	0.00015446
CES1C	-1.7749	0.00015468
NUBP2	2.6598	0.00015548
LRPPRC	-0.68428	0.00015555
SPR	-1.5986	0.00015621
PPP1R14A	-2.0162	0.00015645
ADH5	-1.2248	0.00015684
ARHGAP1	0.85137	0.0001573
HSD17B10	-1.6054	0.0001578
SRRM2	2.5731	0.0001579
FBH1	2.2601	0.00015899
RTN1	-2.7747	0.00015919
KCTD12	-0.9748	0.00015925
ALDH7A1	-1.1897	0.0001613
PIKFYVE	2.6389	0.0001616
MKI67	2.5788	0.00016167
FAM136A	-1.2267	0.00016185
RFC5	1.7496	0.00016294
ZDHHC3	2.4879	0.00016305
HK1	-0.58253	0.00016335
NDUFAB1	-1.6235	0.00016344
GPKOW	2.3489	0.00016364
GAK	3.1214	0.00016412
CFDP1	2.5318	0.00016475
PBX1	2.2377	0.00016514
CDK2	1.6239	0.00016636
VIRMA	2.042	0.00016699
IRGQ	2.0205	0.00016788
MYO1B	1.1619	0.00016845
TXLNA	2.2177	0.00016859
RPL23A	3.971	0.00017037
MRGPRF	-4.3217	0.00017045
NDUFS1	-1.5247	0.00017065
THADA	2.3847	0.00017112
COMMD8	2.3382	0.00017261
GVIN1	1.8554	0.0001755
FMO2	-3.7288	0.00017656
RAB14	-0.82987	0.00017703
SYN1	-2.908	0.00017714
MPTX1	-4.8512	0.00017731
STK38	-0.98383	0.00017792
ANXA8	1.765	0.00017873
ZWILCH	1.937	0.00017933
DDRGK1	2.3977	0.00018012
MDP1	-1.417	0.00018091
RALGAPA2	2.3006	0.00018094
PPCS	2.3119	0.00018116
PRODH	1.6383	0.00018292
FIP1L1	2.3211	0.00018307
LGALS12	2.3587	0.00018416
SLC39A4	2.0569	0.00018511
DDC	-1.5886	0.00018557
TPP2	2.5787	0.00018591
SNRK	2.3235	0.000186
CA1	-2.0208	0.00018646
ACTB	-1.7507	0.0001868
PCK1	-5.912	0.00018709
RBMS1	2.6556	0.00018737
DHRS7B	-1.0432	0.00018758
TMEM120A	2.2683	0.00018873
CLIC5	-1.8962	0.00018923
ENTPD5	-2.0787	0.00018928
PPP2R5A	-1.1728	0.00019012
INA	-4.7736	0.00019077
CERS4	2.1652	0.00019097
RIOK3	2.6698	0.00019106
RCBTB1	2.1925	0.00019121
ARHGAP21	1.5825	0.00019129
ZCCHC8	1.737	0.00019188
VPS50	-1.7014	0.00019252
ARID1A	1.2726	0.00019267
GSN	-1.7506	0.00019328
HELZ2	2.4386	0.00019356
SEMA4B	2.5632	0.00019396
GOT2	-1.0336	0.00019405
TOM1L1	2.5909	0.00019528
ABCB7	-1.3183	0.00019555
WARS1	0.86628	0.00019586
LAMA1	5.27	0.00019647
TLN1	-1.299	0.00019648
CDC27	2.4473	0.00019721
PDK2	-1.8756	0.00019815
PTPRG	-4.9636	0.00019843
PSMA3	1.6815	0.00019897
PTRH2	-1.6482	0.0002
LONP1	-0.95517	0.00020113
MIB2	2.0732	0.00020135
PLCG2	2.5453	0.00020188
SEC23B	1.1339	0.00020284
GSTM7	2.9958	0.00020287
TNNC2	2.1169	0.00020602
PARD3	1.0819	0.0002075
PPIL3	-5.0874	0.00020833
SFXN1	-1.1343	0.00020946
SUCLG2	-1.4254	0.00021083
PIAS4	2.6942	0.0002109
PLPBP	-2.3547	0.00021097
HSD17B8	-1.7482	0.00021218
U2SURP	2.297	0.00021468
RAB3GAP2	1.4901	0.00021563
ARL14EP	2.6237	0.00021642
IMPACT	2.2275	0.00021977
SERPINA1D	-2.8225	0.00022019
PES1	1.3172	0.00022077
KYAT1	-1.212	0.00022163
PWP1	2.6267	0.00022172
CTU2	2.5632	0.00022271
IDH3G	-1.6668	0.00022277
ANTXR2	2.4869	0.00022396
CLYBL	-1.8627	0.00022503
IGTP	2.2348	0.00022547
ATXN2	2.7244	0.00022603
LYAR	2.1693	0.0002278
TPPP3	-1.9519	0.00022945
TBL3	1.4399	0.00023021
MCCC2	-1.3939	0.00023081
NVL	2.4863	0.00023092
TAB2	2.0705	0.00023398
ACOX1	-5.058	0.00023468
CHDH	-1.8138	0.00023484
TAF6	2.2028	0.000235
BSG	-1.7648	0.00023585
ACTR1B	-1.0698	0.0002378
GSS	-1.1652	0.00023812
MRC2	-2.0303	0.00023877
ITGB5	-1.403	0.00023892
ZC3H12D	2.631	0.00023947
PDP1	-0.95251	0.00024029
PSMD8	1.5225	0.00024069
PNPO	-1.4544	0.00024098
NT5C1A	2.4712	0.00024129
TIMM22	2.0837	0.00024361
FAM83E	2.6071	0.00024385
TMCO3	2.3362	0.0002448
FBP1	-3.9599	0.00024575
EFR3A	-1.2571	0.00024636
POLA2	2.6055	0.00024734
HTATIP2	2.6927	0.00024796
GDPD1	-1.1241	0.00024851
HBB-B1	-1.2279	0.00024978
SMPD2	-1.108	0.00025009
PLCL1	-2.6927	0.00025216
CDK11B	3.1868	0.00025269
FDX1	-1.5688	0.00025363
MCM7	1.6976	0.00025499
ITGA3	-1.0162	0.00025501
SHANK3	2.2588	0.00025538
BPGM	2.2427	0.0002562
PSENEN	2.6418	0.00025642
WDR55	2.0235	0.00025695
TOE1	2.8461	0.00025738
UNC119B	2.0623	0.00025908
NT5C	-1.0476	0.00026092
ASPN	-2.1324	0.00026133
ANXA7	-0.70233	0.00026204
CHEK2	2.3987	0.00026243
PLPP3	-4.3703	0.00026502
SLC25A26	2.3684	0.00026545
RAB11FIP1	1.8396	0.00026642
HYCC2	2.3824	0.00026776
CLPTM1L	-4.9628	0.00026867
PRDX3	-1.1587	0.00026882
SNRPG	-1.453	0.00027062
PROM1	2.6495	0.00027117
TBC1D1	-2.0744	0.00027184
LRRC40	-0.81482	0.00027206
SERPINB8	-2.346	0.00027389
LAMP2	1.9935	0.00027441
CNN1	-1.3476	0.00027521
ABCA9	-2.0188	0.00027562
HBA	-1.2688	0.00028011
NOXO1	2.7503	0.00028018
FAR1	-2.9065	0.00028037
SNAP47	-1.3742	0.00028109
ARHGAP32	2.4355	0.00028169
SCAMP3	2.2072	0.00028529
GNG10	-3.8918	0.0002856
SELENBP1	-2.7642	0.00028602
SLC26A2	-2.1893	0.00028623
PTGR2	-1.965	0.00028865
FERMT2	-1.2238	0.00029214
FERMT3	1.7655	0.00029267
PGRMC1	-1.1674	0.00029379
SNTB2	-2.3808	0.00029413
ABCB1A	-2.5889	0.00029503
OXSM	-1.6014	0.00029622
CMPK2	1.7251	0.00029645
AKAP13	1.4338	0.00029772
MYLK	-1.6391	0.00029895
TIFA	1.7613	0.00029978
SLC12A9	-0.67202	0.00029989
RRAGC	-0.86433	0.0003008
GGT5	-1.5434	0.00030201
CORO2B	-1.5895	0.00030335
NOL6	2.6219	0.00030369
HYKK	-4.9383	0.00030549
FNTA	-0.86661	0.00030642
NDUFB9	-1.4753	0.00030891
VTN	-1.3118	0.00030919
TSPAN15	-2.2356	0.0003109
USP25	-1.5288	0.00031253
PRPH	-3.105	0.00031276
POLA1	2.7513	0.00031633
NPY	-1.3196	0.00031682
USP39	1.5805	0.00031735
PELO	2.4345	0.00031752
CHCHD6	-2.0264	0.00031843
AVL9	2.3635	0.00031925
GPLD1	-1.8002	0.00031936
TMOD1	-2.1949	0.00031959
LRRC19	2.3265	0.00032265
GRK2	1.6245	0.00032323
IRAG2	2.3165	0.00032369
DYRK1A	2.2075	0.00032448
S100A6	-1.333	0.00032461
LARP1	1.3985	0.00032486
DPYSL3	-0.90403	0.00032771
PRKCA	-0.95652	0.00032831
VIPAS39	2.1664	0.00033078
MYO1G	2.725	0.00033125
PTMS	-1.1541	0.00033126
SDK1	2.6401	0.00033225
DSP	2.4852	0.00033263
RAP1A	-1.281	0.00033327
FGD4	-5.3085	0.00033385
PAPOLA	1.2347	0.00033452
UBR3	-5.5861	0.00033524
CPSF1	1.5648	0.00033694
MRPL47	-2.4711	0.00033731
MCM2	1.1344	0.00033968
AKR1E2	-1.4882	0.00033979
UFSP1	-4.4615	0.00034064
TOR1A	-0.65376	0.00034138
CHUK	-2.1923	0.00034196
ITGB1	-1.2187	0.00034485
AIF1	2.9429	0.00034496
HDGFL3	-2.9581	0.00034672
MPV17	-5.5358	0.00034812
MRC1	-2.0514	0.00034982
DPM1	-1.1249	0.00035042
MOB1B	-0.99993	0.0003508
DUS3L	4.4719	0.00035194
NAPRT	-1.1042	0.00035436
SLFN9	2.1669	0.00035701
ACADS	-1.4427	0.00035738
COL14A1	-2.0636	0.00035772
CPM	2.2946	0.00035938
ITGB3	-1.8558	0.0003609
GRIPAP1	3.2984	0.00036289
ALDH1L2	2.8628	0.00036551
TRMT1	2.2045	0.00036619
ISLR	-4.813	0.00036709
PDE1B	-1.2572	0.00036897
SDHB	-1.4972	0.0003721
PDXK	-2.4908	0.0003748
OSGEP	-1.9333	0.00037526
ABAT	-2.7892	0.00037621
GABPA	2.9071	0.00037647
GNG12	-1.0725	0.00038123
ZW10	2.1796	0.00038641
NFATC2	2.8578	0.00038664
ILKAP	1.4528	0.00039062
AKAP9	2.4265	0.00039088
HSPB7	-1.6791	0.00039115
NDUFB10	-1.5415	0.00039278
ASRGL1	-1.8514	0.0003938
PHIP	2.802	0.00039402
IGHV3-6	-4.2173	0.00039407
FLII	0.61705	0.00039416
SYNRG	2.7223	0.00039491
ST3GAL6	-1.4153	0.00039623
ACSL4	2.2277	0.00039641
DCTN5	2.8213	0.0003967
CCDC22	-0.91111	0.00039959
PM20D1	-6.1088	0.00039995
MZB1	3.0028	0.00040016
DNPH1	2.1841	0.00040226
MCM5	1.1073	0.00040255
CPT1A	-1.3206	0.00040518
CMBL	-1.1249	0.00040712
SMIM11	-4.6489	0.00040893
SELENOM	-2.2606	0.00041271
CLCA4A	2.8793	0.0004145
POLR2I	2.2965	0.00041953
LMNB2	-1.663	0.00042537
AP2A1	1.3958	0.00042869
TMT1B	-4.4119	0.00042914
RPS10	1.3085	0.00043234
SENP6	2.9243	0.00043384
CCDC91	-1.6018	0.00043437
OPLAH	-1.2499	0.00043448
AP1B1	-0.4686	0.00043731
ZBTB7A	4.2941	0.00043739
SPC24	2.2758	0.00044058
REG4	-2.4503	0.00044409
SRP14	0.98388	0.00044631
ATP5F1A	-0.98128	0.00044847
REL	3.0222	0.00044888
VCL	-0.94679	0.00044945
BET1	2.7415	0.00045018
PNN	1.814	0.00045216
CALB2	-1.9608	0.00045325
CWH43	2.4814	0.00045402
MMS19	2.5072	0.00045458
NANS	-0.86802	0.00045554
SOWAHC	3.0086	0.00045568
CTDP1	2.9956	0.00045574
UQCRC1	-1.3498	0.00045828
AFG2A	1.5124	0.0004592
GALK1	-1.4993	0.00045981
BCKDHA	-1.6878	0.00045983
CNOT8	3.0603	0.00046004
PDE4DIP	-4.4597	0.00046145
ATP11C	2.1897	0.00046437
WIPI1	2.5796	0.00046479
SP110	2.7941	0.00046619
IRGM2	2.5923	0.00046631
TANC1	2.3681	0.00046689
YTHDF1	2.5646	0.00046835
KIF11	2.8123	0.00046883
NPEPPS	-0.66094	0.00047089
MGST3	-1.7228	0.00047345
BCAM	-1.7928	0.00047469
NDUFV2	-1.3004	0.00047778
COX7A1	-2.3921	0.00047876
NEMF	2.7548	0.00047914
CADM3	-3.2486	0.00047993
SH3KBP1	-5.9061	0.00048182
NT5DC3	-1.0459	0.0004819
THNSL2	-1.8255	0.00048287
DDX41	2.1204	0.00048334
GATM	1.6604	0.00048379
MCTP2	2.2814	0.00048631
CYB5A	-1.5307	0.00048745
ARHGAP18	2.8296	0.00048751
HGFAC	-5.6433	0.00048846
UBFD1	2.6273	0.00049068
MGAT3	2.8365	0.00049373
BCKDK	-1.1696	0.00049437
TTC38	-1.6618	0.0004946
PPP2R1A	-0.88984	0.0004995
RBM5	2.7154	0.00050176
ARMC10	-0.89678	0.00050295
LRRK2	2.8369	0.00050324
PPP2CB	-0.6911	0.00051105
ITGA7	-2.0489	0.00051399
ATP13A1	0.77052	0.00051521
CTTNBP2NL	2.9475	0.00051747
CLK3	3.0518	0.00051942
ALDH1A2	-3.5917	0.00051948
BCKDHB	-1.3462	0.0005201
UQCRH	-1.4001	0.00052269
MNDAL	3.0168	0.00052295
MMAA	-1.8917	0.00052432
DCAF5	2.3945	0.00052633
MGAT4C	3.1563	0.00052767
LSM2	-1.766	0.00052771
SERPINA3K	-4.5925	0.00052848
BPHL	-2.594	0.00052984
MORC3	3.9681	0.00053107
ATRX	1.994	0.00053417
GUCY1A1	-1.2029	0.00053546
ETV6	4.001	0.00053581
KPNA2	1.8999	0.00053611
NCOR2	1.815	0.00053703
PPP1R37	1.0339	0.00053932
LRRC25	-1.0402	0.00053996
ABCB6	-1.1262	0.00054129
ATP5F1C	-1.2751	0.00054149
ELP6	2.4744	0.00054205
GATAD2B	2.4168	0.00054298
UBXN1	2.7536	0.00054338
PHPT1	-1.3584	0.00054339
RUFY3	2.9942	0.00054388
NDUFV1	-1.3736	0.00054542
FARSA	1.0044	0.00055058
VCAM1	2.0645	0.0005519
ANK3	-1.1955	0.00055419
GCC1	3.1518	0.00055846
CHMP7	2.5698	0.00056063
MTCO2	-0.84388	0.00056156
RAP2C	-1.417	0.00056157
SMG6	2.7852	0.00056198
IFT27	3.1931	0.0005633
LUM	-2.249	0.00056332
SRC	-1.4452	0.00056389
SASH1	3.0695	0.00056501
HDGF	1.4214	0.00056531
HTATSF1	3.0109	0.00056859
HSD3B3	-5.3431	0.00056973
EPRS1	0.50992	0.0005703
ARHGEF5	1.5281	0.00057058
TBC1D5	2.8634	0.0005712
FIS1	-0.99509	0.00057254
REP15	2.5484	0.00057261
CLCN2	2.4225	0.00057495
RPL34	2.0869	0.00057513
BOP1	3.0792	0.00057528
EHHADH	-0.904	0.00057566
ABCD3	0.75418	0.00057835
PTGES2	-1.8412	0.0005786
STING1	2.7527	0.00058003
SPEG	-2.7543	0.00058006
MYL12B	-4.4244	0.00058042
COX4I1	-1.2612	0.00058565
UTP18	3.01	0.00058764
PNPLA6	1.8601	0.00058891
MCAM	-1.3882	0.00058902
WDR75	1.5058	0.00058941
QRICH1	2.3539	0.00058994
DHX30	3.0029	0.00059023
RRAS2	-1.2502	0.00059185
CPT1B	-4.3234	0.00059235
PREPL	1.345	0.00059888
SRP68	1.2391	0.00059893
NIP7	1.6077	0.00060099
SEC31A	1.0391	0.00060155
FECH	-2.5841	0.00060392
CARS1	1.0749	0.00060449
DENR	3.1647	0.00060669
IRAG1	-1.2727	0.00060896
ADAR	2.7112	0.00060993
TUBB4B	-0.62357	0.00061014
GRWD1	1.28	0.00061146
NDUFA10	-1.4904	0.00061275
TMEM201	-1.7836	0.00061333
GAS6	-4.1771	0.00061419
ARFGAP2	1.3639	0.00061463
HNRNPA3	-0.71988	0.00061487
CAV2	-1.7594	0.00061634
SF3B4	1.7276	0.00061728
ANXA6	-1.0683	0.00062029
EMG1	2.1034	0.00062413
RDH13	-1.7226	0.00062786
CHD4	1.3076	0.00062793
SLC44A1	-1.5602	0.00063279
TRAPPC2L	-1.4518	0.00063441
MRPS23	-2.0441	0.00063692
RPL24	1.7195	0.00063764
SULT1C2	-2.9082	0.00063936
JPT1	3.1741	0.00064254
RIMOC1	-2.2233	0.00064463
PGM5	-1.4273	0.00064464
SCRN3	-4.6298	0.00064481
CAMK2G	-1.5848	0.00064481
RECK	-2.1552	0.00064869
CD151	3.2774	0.00065366
ATP2B4	-1.324	0.00065567
EIF2AK2	3.3598	0.00065989
SLIRP	2.4856	0.00066058
VPS13B	3.2602	0.00066179
UQCC1	-1.5786	0.00066261
IYD	-3.6918	0.000664
ALDH6A1	-1.811	0.00066641
DLAT	-1.1242	0.00066846
SUSD2	-1.3415	0.00067145
MAP7D1	-0.63719	0.00067226
CUL4A	1.6798	0.00068268
ARFGEF1	1.2675	0.00068494
MUP17	-5.5117	0.00068561
MRPS25	2.1842	0.00068613
MPEG1	3.1796	0.00068628
SPG7	-1.7372	0.00068706
DNAJB4	-1.1969	0.00069384
TOR1AIP2	-5.5105	0.00069388
SERPINA1E	-5.6527	0.00069427
ATL3	-1.2758	0.00070759
LDHB	-1.8179	0.00070907
UQCRC2	-0.87909	0.00070912
ISOC2A	-1.3994	0.00071056
FERMT1	1.8869	0.00071164
HIGD2A	-1.9986	0.00071636
RAB3A	-1.3465	0.0007168
GHDC	-1.2607	0.00071714
HADHA	-1.1409	0.00071848
ARHGEF40	2.9762	0.00071928
LGALS1	-1.1203	0.00071954
PTPN1	1.0826	0.00071999
LXN	-2.5019	0.00072158
F13A1	-1.6078	0.00072287
SNW1	2.409	0.00072489
PUS1	1.325	0.00072708
HIBCH	-1.4203	0.00072722
RPS27	2.8349	0.00073409
GPD1L	-1.3431	0.00073768
TIMM8A1	-1.2835	0.00074317
UBP1	3.8237	0.00074389
UHRF2	2.4012	0.00074827
KBTBD11	-1.3577	0.00074966
SLC25A5	-0.98605	0.00075056
MAOB	-2.0262	0.00075221
MAP2K6	-1.5128	0.00075232
BIN3	2.5381	0.00075447
IFI205A	2.3426	0.00075467
CCAR2	0.91447	0.00075564
PDHX	1.3815	0.00075699
SEMA3C	3.3544	0.00075989
GNPDA2	-1.2641	0.00076094
SEPTIN7	-0.7402	0.00076735
NDUFA11	-1.425	0.00076753
SLC25A3	-0.73872	0.00076996
PHF10	3.414	0.00077006
IGH-1A	2.2413	0.00077006
NUBP1	2.3016	0.00077752
USP47	1.2495	0.00077995
UNC45A	-0.53315	0.0007819
ADNP	2.0858	0.00078317
C8A	-5.9652	0.00078398
AFTPH	-2.0484	0.00078483
CAMK1	-0.89704	0.00078617
FAHD1	-1.9924	0.00078841
RHBDL2	2.8101	0.00080319
RAB7A	-0.52988	0.00080464
PRELP	-1.2972	0.00080655
ERBB2	2.4459	0.00080857
EPHX2	-1.9356	0.0008093
ZPR1	1.4735	0.00081356
SLC35B1	0.4884	0.00082142
NAPB	-2.425	0.00082235
INSR	-1.4174	0.00082444
NCEH1	-0.86658	0.00082461
ENTPD2	-2.4027	0.00082532
DBT	-2.0149	0.00082534
SLC25A24	-1.1857	0.0008279
ASCC2	3.3562	0.00082808
FLNA	-0.98572	0.00083015
MRPL20	-1.0138	0.00083099
PPT2	-0.86375	0.00083199
DDT	-1.1288	0.000836
COPS2	-0.55529	0.00083603
PKN1	-0.92145	0.00083888
MAPK3	-1.0062	0.00083951
SPATS2L	1.1572	0.00084347
STXBP3	-1.2305	0.00084865
PABPC1	0.57095	0.00084908
TNC	1.172	0.00085309
UCK1	-1.0547	0.00085556
EIF4G1	0.88544	0.00085742
CDKN2AIPNL	2.5216	0.00085896
EGFR	-0.66702	0.00085927
TBC1D2	2.837	0.00086045
AOC3	-2.011	0.00086226
DIABLO	-1.9046	0.00086712
FOXO3	3.0131	0.00086722
PLCB1	-2.4829	0.00086751
ADAT3	2.2813	0.00086752
HECTD3	-1.2772	0.0008677
UTP15	0.95868	0.00086875
INTS10	3.3164	0.000869
NTPCR	3.0276	0.00087044
SND1	0.60565	0.00087552
LAMC1	-0.82175	0.00087568
DNAJC2	2.8105	0.00087642
ADA	-0.85295	0.00087769
TWF2	0.84681	0.00087878
MBD1	2.6607	0.0008793
ECHS1	-1.272	0.00088884
UTP6	3.2031	0.00088886
PALM	-1.1341	0.00088934
SYNE1	-1.3582	0.00089055
THNSL1	-1.1131	0.00089641
CPQ	-1.9656	0.00090058
KRT6A	3.1144	0.00090061
MRFAP1	1.0053	0.00090066
OCIAD2	-2.461	0.00090079
OGA	1.2057	0.00090136
KDM1A	0.92571	0.00090191
SRSF10	1.6999	0.00090473
TNFAIP8L2	3.1952	0.00090598
NPEPL1	-1.553	0.0009094
OSBPL1A	-1.6584	0.00091435
HEATR5A	1.9824	0.00091577
RUVBL2	-0.79796	0.00091819
HSD17B7	1.0825	0.00091823
TOP2A	2.9472	0.00091864
PPP1R21	1.5704	0.00092001
LYPLA2	-3.4183	0.00092071
COQ9	2.1909	0.00092516
NT5E	-1.9526	0.00092563
FOXK1	3.1343	0.00092745
SRM	1.4189	0.00093437
GFM1	0.63881	0.00094124
FBLN5	-1.9136	0.0009431
H2AC7	7.215	0.00094918
FTL1	-3.8427	0.00094934
FAM20B	-1.0168	0.00095152
KIF1B	3.5122	0.00095325
LIMS2	-1.6601	0.00095409
MAP3K5	-0.61464	0.00095468
LGALS4	-1.1052	0.00095829
TIPRL	-1.5363	0.00096472
TSG101	-0.77507	0.00097362
H2-D1	-5.3426	0.00098263
UQCRFS1	-1.6597	0.00098637
RBFA	2.5615	0.00098708
MYH11	-1.3742	0.00098909
BACE2	-5.7661	0.00099425
PACS1	3.0628	0.00099525
ALCAM	-1.3741	0.00099551
IRF2BP2	1.8799	0.00099644
LIMD1	2.5233	0.00099768
ATXN2L	1.5368	0.0010032
WDR43	3.1093	0.0010039
TGFBR3	2.6691	0.0010042
HNMT	-6.884	0.0010063
BANF1	-1.2052	0.0010085
FKBP15	0.7051	0.0010098
NFX1	3.2121	0.0010223
LAS1L	1.303	0.0010273
POF1B	2.4846	0.0010274
HEXB	-1.8567	0.0010285
AMPD3	1.9645	0.001029
ISCU	3.6111	0.0010292
NSDHL	1.22	0.0010311
ADPGK	0.73885	0.0010334
RPL22L1	2.3604	0.001036
GSTP1	-0.89674	0.0010377
PTGIS	-1.9284	0.0010378
TMEM38B	-5.6864	0.00104
LURAP1L	-1.5696	0.0010424
ISOC2B	-1.4263	0.001046
PFKL	-0.97228	0.0010519
HP	2.4963	0.0010538
LMAN1	1.0126	0.0010567
AGAP1	-0.7577	0.0010584
GLRX	-1.1527	0.0010606
INPP5D	3.638	0.0010618
POLR2D	2.5622	0.0010664
ACY1	-1.1501	0.0010679
PSPH	3.5828	0.0010709
MYH1	11.462	0.0010758
HYOU1	1.3602	0.0010832
MTND5	-1.9073	0.0010865
PLS3	-0.81603	0.0010869
EVPL	1.7177	0.0010875
PLP2	-1.2275	0.0010906
SCPEP1	3.0854	0.0010923
TSPAN9	-3.8152	0.001097
TGM1	3.1252	0.0011034
ACSS2	-1.3196	0.0011037
GNAO1	-2.2511	0.0011045
ARHGAP17	0.98237	0.0011079
IDH3A	-1.2046	0.0011099
MRPS17	4.8191	0.0011132
HIBADH	-1.7865	0.001116
HEPH	-0.57884	0.0011161
GBP5	2.7828	0.0011215
MCUR1	-1.6645	0.0011247
SERPINA3G	2.7747	0.0011276
PIK3C2A	3.4861	0.0011283
PEF1	-0.85911	0.0011284
ADSS1	3.7696	0.0011301
ME2	-1.12	0.0011368
SCFD2	1.2791	0.0011385
HID1	-1.4673	0.0011421
UBE2J2	2.4199	0.001145
ACAD8	-1.3192	0.0011463
CDH11	-0.90671	0.0011467
CRIP1	-1.6623	0.0011477
INPPL1	2.2619	0.0011492
RBM15	1.3049	0.0011532
STRN	0.94238	0.0011542
TRNAU1AP	2.4977	0.0011544
ITPR1	-0.91642	0.0011548
NUP37	1.9384	0.0011552
DLGAP4	-4.8233	0.0011555
IPO11	3.0485	0.0011582
ATP5PB	-1.2008	0.0011585
TFCP2	3.2772	0.0011633
GGH	-2.4158	0.0011658
SEPTIN11	2.2538	0.0011691
CA2	-2.8382	0.0011704
ABHD16A	0.54366	0.001174
STAMBPL1	2.5865	0.0011758
MAOA	-1.3834	0.0011883
USE1	3.3708	0.0011911
GAPVD1	0.76648	0.0011919
ALDOB	-1.4964	0.001199
GPAA1	3.357	0.0012013
DDX42	1.2701	0.0012015
NFIX	-1.2745	0.0012038
CD163	-4.0588	0.0012052
RBM17	1.7805	0.0012076
MAP1LC3A	-1.4952	0.0012116
ABHD6	2.054	0.0012131
PUSL1	2.6637	0.0012164
TNFRSF14	3.7436	0.0012167
CUTA	-1.084	0.0012223
SAFB	3.7073	0.0012295
GALNT3	1.5798	0.0012303
DDX27	3.6659	0.0012327
UBE3A	-0.65047	0.0012334
GCG	-3.2372	0.0012426
CDC37L1	0.69618	0.0012511
RABGAP1L	-6.9222	0.0012607
IFNGR1	3.2614	0.0012654
NFS1	-1.4375	0.0012668
NDRG1	-1.1644	0.001271
NCF2	1.5393	0.0012711
ITM2B	3.0847	0.0012755
TMEM30B	-1.6657	0.0012764
DPYSL5	-2.316	0.0012779
SURF1	1.2772	0.0012843
SPTBN1	-0.65692	0.001285
LSAMP	-2.4701	0.0012882
IGHG1	-3.5251	0.0012913
ARFIP1	0.90694	0.0012925
MYBBP1A	0.88211	0.0012939
AFG1L	-1.6576	0.001301
RPS8	0.8827	0.0013028
LOXL2	2.5444	0.0013055
MAPRE1	1.4728	0.0013094
OSBPL6	-2.3552	0.0013114
COMT	-1.3056	0.0013215
ACTBL2	3.7985	0.0013241
UFSP2	0.90216	0.0013271
TAGLN	-1.1192	0.0013281
FARSB	-0.62192	0.0013282
RASA4	-2.3188	0.0013335
EHD1	-0.61777	0.0013345
TNFRSF11A	2.5232	0.0013348
PTGR1	-0.71369	0.001338
GSDMD	1.5653	0.0013401
CNOT6L	0.83803	0.0013426
DAG1	-1.3349	0.0013502
ACAD9	-1.0318	0.001354
NDUFA3	-1.4073	0.0013631
PRRC2A	1.3062	0.0013642
PPIC	-1.2354	0.0013649
CD44	-1.0635	0.0013685
COQ7	-1.1303	0.0013736
SNAP91	-1.5694	0.001376
CSRP1	-1.1292	0.001378
PCBD2	-1.453	0.0013783
ARMH3	1.1241	0.0013799
PSMB10	1.5357	0.0013913
PON3	-0.70867	0.0013956
ENTPD4	2.6999	0.0013961
PRXL2B	-4.1265	0.0013982
CCAR1	0.9535	0.0014002
USP4	0.73137	0.001405
SACM1L	-0.8032	0.0014071
SCIN	-2.1188	0.0014095
CLASP2	3.6823	0.0014141
CDS2	-1.3331	0.0014168
NIPSNAP1	-1.1061	0.0014204
POSTN	-1.2887	0.001424
MTDH	4.1985	0.0014266
CAND1	-0.85279	0.0014316
GTF3C1	2.15	0.0014327
RMDN3	-1.9406	0.0014349
SOD2	-1.2922	0.0014358
RBM42	2.8685	0.0014424
DMBT1	1.7319	0.0014541
PARS2	-1.1154	0.0014659
RIPK3	3.9747	0.0014675
AKAP12	-0.858	0.0014696
SULT2B1	-1.2816	0.00147
UBXN7	-1.3609	0.0014705
ATP5MK	-1.2304	0.0014807
ANPEP	-1.8273	0.001481
EXOG	-1.2321	0.0014815
ATP1A1	-0.86143	0.0014853
PI4K2A	-1.1159	0.0014921
SMARCA4	0.90955	0.0014925
RP2	-1.1327	0.0014962
NMI	1.6305	0.001497
RPLP0	-0.40482	0.0015001
COPS5	-1.2668	0.001503
IRGM1	1.6743	0.0015084
ADIPOQ	-2.535	0.0015194
ETHE1	-1.1684	0.0015254
MTND4	-1.7838	0.0015289
DNAJC11	-1.5602	0.0015301
ELOC	-0.69559	0.0015304
DPH5	-2.0723	0.0015404
VPS28	-0.7987	0.0015452
TGTP2	2.5712	0.0015458
NAA30	3.0315	0.0015563
HSPD1	-0.87192	0.0015981
FASN	0.74907	0.0016017
CDC40	1.3964	0.0016031
NDC1	4.1204	0.0016043
BGN	-1.2311	0.0016119
RBSN	-0.7174	0.0016125
NR1D1	3.7468	0.0016142
LAMA4	-1.2351	0.001617
MPI	-0.9969	0.0016204
CKMT1	-1.4975	0.0016208
CRYL1	-2.0535	0.001621
SUCLA2	-1.0539	0.001626
AVEN	3.8684	0.0016285
HCLS1	3.0275	0.0016319
GPC1	-2.293	0.0016395
CKB	-1.4304	0.0016414
RNF213	1.2479	0.0016461
SIAE	-1.9714	0.0016528
TTR	-1.2856	0.001654
EMP3	4.0646	0.0016541
ORAI1	-1.3619	0.0016574
HARS2	-0.63816	0.0016637
EPCAM	-1.0501	0.001667
TBC1D2B	1.3381	0.0016774
CLTC	-0.34811	0.0016827
PBXIP1	1.4006	0.0016922
CMTR1	1.1333	0.0017008
NOP9	3.8542	0.0017028
FBXO3	3.5577	0.0017055
PRKAG2	-1.5316	0.0017099
LGALS8	-5.6835	0.0017146
STARD4	-1.3526	0.0017286
GPI	-0.91806	0.0017337
ATP6V1H	-1.0145	0.0017338
RAB5A	-1.2477	0.001734
USP3	2.2804	0.001734
FEN1	2.3372	0.00174
NXPE4	-1.8818	0.0017436
KRT7	1.1687	0.0017452
GREM1	3.8589	0.0017491
PCK2	-0.77396	0.0017527
DBNL	1.5019	0.0017548
PARP14	3.9392	0.0017762
NOP56	-0.88969	0.0017788
CPNE3	-0.61299	0.0017799
RRBP1	0.68633	0.0017833
HNRNPH2	1.5112	0.0017859
TMEM236	1.0362	0.0017863
HTRA2	-1.0257	0.0017935
TSR1	3.3087	0.0018003
STAG1	3.3046	0.001805
FBN1	-1.3726	0.0018325
ACYP2	-2.2665	0.0018371
ARHGAP5	1.443	0.0018372
SGCD	-1.7534	0.0018425
POP5	4.2391	0.0018449
MOSPD2	0.46919	0.0018477
PLA2G10	-1.0082	0.001851
UBA3	-1.2336	0.0018569
NAGA	-1.2689	0.0018621
SORBS3	-1.4284	0.0018738
TXNRD2	-1.4739	0.0018745
YBX2	-1.0293	0.0018758
GMPR	-3.6809	0.00188
BABAM1	1.0688	0.0018803
TNPO1	-0.59793	0.0018813
RPA3	0.91675	0.0018867
TRIM31	1.116	0.0018924
GBP7	2.1186	0.001897
AHCTF1	1.7327	0.001898
DYNC1I2	-0.73351	0.0019019
WDR1	-0.80484	0.0019026
DCN	-1.6928	0.0019036
TBRG4	-0.81007	0.001908
MCM3	1.0945	0.0019093
ACTR1A	-1.176	0.0019283
EML3	4.1553	0.0019286
ATP5F1D	-1.3588	0.0019333
APOB	2.6462	0.0019418
CEP131	2.5471	0.0019432
B4GALNT1	3.9126	0.0019445
ACTC1	3.669	0.0019447
CD81	-1.6958	0.0019447
HMGB2	3.053	0.0019584
HSP90AA1	-0.66102	0.0019627
ABCF2	1.1707	0.001965
GDI2	-0.57548	0.0019667
BSPRY	-1.8199	0.001973
DDI2	0.88089	0.0019758
CIC	4.1139	0.0020033
GNAQ	-1.1987	0.0020122
CXADR	-0.98238	0.0020154
PHGDH	1.7148	0.0020157
SLC7A1	4.2251	0.0020169
CCT3	-0.3789	0.0020268
UROD	-0.96333	0.0020386
PTPMT1	-1.0531	0.0020398
SACS	-1.2607	0.0020411
PYGL	-1.8664	0.0020422
GPX1	-1.0397	0.0020444
UCHL1	-1.3495	0.0020503
TFB1M	-1.4827	0.0020553
KIF1C	-4.8284	0.002068
OS9	3.1443	0.0020807
ATP5PD	-0.90065	0.0020834
SLC12A4	-0.75033	0.002095
SGSM3	0.38622	0.0020987
MMGT1	3.7837	0.0021017
HP1BP3	-0.70747	0.0021048
UBR4	0.48604	0.0021294
GMPR2	-1.4462	0.0021429
ARPC1A	-2.407	0.0021441
DLST	-0.8749	0.0021498
SEC23IP	1.3748	0.0021576
MTX2	-1.6076	0.0021611
RPS18	1.3731	0.0021651
AK2	-0.59617	0.0021674
MYO1C	-0.6411	0.0021676
PFDN1	3.2713	0.002186
PLXNB2	-1.0193	0.0021944
PAF1	0.84273	0.0022067
PLCD1	-1.2128	0.0022162
ILVBL	-1.1086	0.0022215
BCL2	-0.92389	0.0022228
RBM26	4.1738	0.0022238
SUDS3	-0.60494	0.0022254
CHGA	-1.4865	0.0022506
COQ6	-0.74709	0.0022547
SQSTM1	4.0617	0.0022609
ALDH18A1	0.89667	0.0022647
NMT1	1.1309	0.0022777
NAT10	2.9462	0.0022961
LARS2	-1.3919	0.0023194
CAPRIN1	0.72659	0.0023311
CHCHD2	2.3567	0.0023394
STAG2	0.78833	0.0023508
MINK1	0.77946	0.0023521
NR3C2	1.4646	0.0023558
SMAD1	-0.78887	0.0023582
PPP6R1	1.1324	0.0023627
NUDT19	1.1066	0.002375
NDUFB6	-1.2367	0.0023775
CD14	4.5436	0.0023834
THSD4	4.355	0.0023851
RXRA	-2.3659	0.0024008
DTX3L	2.3082	0.0024077
MISP	2.2162	0.0024084
REEP6	-1.2611	0.0024173
FBXL20	-1.468	0.0024347
SMYD1	4.1336	0.0024387
MAU2	4.493	0.0024474
SLC30A7	4.6013	0.0024486
POGLUT3	-1.0847	0.0024531
MRPL17	4.2009	0.0024534
OPA1	-0.67086	0.0024661
NAALAD2	-1.6985	0.0024961
MCM6	0.96895	0.0025126
PPP2CA	-0.97807	0.0025222
SULT1B1	-1.0805	0.0025312
PRKG1	-1.8189	0.0025353
CSPG4	-1.3636	0.0025386
RRM1	1.498	0.0025459
NGB	-3.6008	0.0025533
IL3RA	2.7082	0.0025541
CSNK2A2	-0.37407	0.0025594
TTC9C	1.002	0.0025637
GLOD4	-0.58712	0.002571
GNPNAT1	-0.70956	0.0025724
GLUL	-1.177	0.0025725
LIG1	2.7444	0.0025745
S100B	3.8667	0.0025904
MTHFD1	-0.40359	0.0026063
NDUFA5	-1.2045	0.0026309
AOC1	-1.9702	0.0026331
SNRNP200	0.39262	0.00264
HDHD3	-2.1201	0.0026409
GSTM1	-1.4572	0.0026676
PRKAA2	-1.6269	0.0026706
SEMA4G	1.6686	0.0027261
MOCOS	2.8085	0.0027512
STX6	-0.60888	0.0027535
ITGAV	-0.76106	0.0027579
TOP1	1.1198	0.0027648
HACD3	-0.64219	0.0027719
PPP1R14B	4.773	0.0027741
PPIA	-0.51679	0.0027813
IGSF8	-1.9072	0.0027849
NHLRC3	-1.0881	0.0027911
NDUFS8	-1.4279	0.002801
BIN1	-1.2525	0.0028332
SLC12A2	1.1564	0.0028379
TUBB2B	-0.58665	0.0028465
NRBP1	1.5894	0.0028483
FGGY	-1.7758	0.0028526
LAMP1	-1.0112	0.0028534
MORF4L1	2.9733	0.0028651
SSR3	0.68487	0.0028688
CARMIL1	0.67259	0.00287
TPRN	4.4723	0.0028777
FAM162A	-1.1453	0.0028905
SBSPON	-2.5716	0.0028958
PSMB3	-0.78944	0.0028992
EPS8L3	-0.93373	0.0029005
SPARC	2.3618	0.002948
HSD17B12	1.0962	0.002955
ARIH1	-3.5456	0.0029551
MTPN	-0.71367	0.0029555
IAH1	-1.1886	0.002961
AP4B1	4.8307	0.0029662
MECR	-1.5663	0.002971
UQCRB	-1.3073	0.0029784
TNKS1BP1	1.1627	0.0029786
DCPS	-0.79968	0.0029848
CRKL	-0.81131	0.00299
CRMP1	-2.6364	0.0029921
BAG3	-0.50137	0.002993
AKT1	1.9008	0.0030048
ANKFY1	0.83441	0.0030116
ASAH1	-0.94259	0.003013
SGCB	-1.3716	0.0030527
ENTPD1	-1.0477	0.0030588
GLOD5	-2.1284	0.0030738
CPEB4	1.2694	0.0030789
SURF6	1.0279	0.0030833
CLUH	1.035	0.0030873
RIPOR1	5.0121	0.0030883
ANXA5	-0.951	0.0031043
PGS1	2.8984	0.0031085
PRDX5	-1.1614	0.0031151
PCSK1	-1.4361	0.0031389
HEXA	-1.195	0.0031417
SRP54	1.5815	0.0031551
PSME3	0.76172	0.003161
SRI	-0.58202	0.003163
MAP3K20	-0.7856	0.0031724
NHSL2	-1.351	0.0031851
ECI1	-1.1911	0.0031855
NAXD	-0.90339	0.0031971
DYNLL2	-1.4915	0.0032178
PDLIM7	-1.1256	0.0032354
SCYL1	3.5367	0.0032426
ARHGEF1	1.0553	0.0032522
GBP3	1.7976	0.0032553
SRSF6	4.6664	0.00326
KLHL42	-1.6204	0.0032648
ST13	-1.0715	0.0032708
CCNH	3.2063	0.0032745
LANCL2	-1.0079	0.0032766
HSPA5	0.49477	0.0032767
PEA15	-1.7586	0.0032821
PANK3	-2.5781	0.0033068
OGN	-1.9934	0.0033132
SLC12A6	3.8081	0.003315
LAMB1	-0.70771	0.0033298
PCMT1	-1.1185	0.0033343
CFL1	-0.49533	0.0033526
PPP2R2A	-1.5067	0.0033529
MPC2	-1.1343	0.0033532
HCCS	-0.93983	0.0033636
CAVIN1	-1.6501	0.0033712
GCC2	1.3536	0.0033727
HAO2	-3.4453	0.0033776
H1-0	-1.3653	0.0033838
MFSD10	-1.0158	0.0033862
VAT1	-0.56823	0.0033885
NELFA	1.1675	0.0033904
DNAJA1	0.88389	0.0033952
SUN2	-1.164	0.0033974
PCBD1	-0.71043	0.0033989
DBN1	-1.1233	0.0034001
ANKRD52	2.0347	0.0034149
ITIH1	-0.8888	0.0034368
UQCR11	-1.25	0.0034696
HPGD	-2.146	0.003481
JMJD6	1.1561	0.0034821
NRP2	-1.232	0.0035185
CTDSPL2	4.8471	0.0035243
PPP5C	-0.53185	0.003531
VPS25	0.91878	0.003546
CTSB	-0.61441	0.0035586
CDK1	3.6644	0.0035588
KRT15	4.4965	0.0035786
DNAJC10	2.6409	0.0035836
RRAS	-1.0939	0.0035994
ACTA2	-1.1042	0.0036059
ERLEC1	1.7397	0.003607
MUG1	-2.7974	0.0036071
COPG2	-0.49165	0.00361
MRPS24	1.1497	0.0036113
SMCHD1	1.4366	0.003619
UBE2C	3.4172	0.0036233
GCNT3	1.1721	0.0036404
PRPS1	-0.82399	0.0036418
NOS1	-2.0174	0.0036562
SERPIND1	-2.9739	0.0036574
TOMM40L	-1.1271	0.003661
ARL3	-1.0116	0.0036659
EIF1	0.65302	0.0036808
ELF3	5.3756	0.0036832
COX5A	-1.0634	0.0036877
EPN1	1.2797	0.0036933
PRKCB	-1.6981	0.0037199
PHF6	5.1047	0.0037327
SKIC3	0.4142	0.003733
PDE5A	-1.396	0.0037596
AP2M1	-1.1359	0.0037835
S100A1	-1.785	0.0038106
ACSS1	-1.56	0.003811
EXOSC10	1.5437	0.0038193
AKR7A2	-0.53243	0.0038341
WDFY4	5.569	0.0038414
GOLGA5	2.0272	0.0038474
ERLIN2	-0.7909	0.0038486
PRPF8	0.5685	0.0038495
FLOT1	-0.89657	0.0038593
GPX4	-1.2346	0.0038635
SNRPD1	0.37044	0.0038728
NEDD4	-0.83852	0.0038736
PGM1	-0.69381	0.0038754
MCTS1	-0.36823	0.0038835
HSPA4	-0.51094	0.0038891
GC	-1.3337	0.0038908
GK	-1.1161	0.0038933
GAPDH	-0.43135	0.0038956
MYOF	-0.47849	0.0039003
SIRT2	-2.596	0.0039087
CIAPIN1	3.6077	0.0039093
COMMD7	-0.88868	0.0039193
PDHB	-1.1349	0.0039353
ABHD12	-0.62537	0.0039416
PEX19	-1.0682	0.0039468
YIF1A	-1.1053	0.0039556
DDX21	1.7268	0.003967
SYTL1	-1.452	0.0039712
TRAPPC4	-0.96474	0.0039796
CHL1	-1.257	0.0039896
NACA	1.1919	0.0040032
RDX	-0.92457	0.004004
NDUFC2	-1.7335	0.004013
NCALD	-0.9264	0.0040159
RAB5B	-1.3492	0.004016
MAD1L1	1.1761	0.0040255
USP5	-1.0633	0.0040469
CES1D	-2.3297	0.0040554
CEP170B	2.9876	0.0040688
ACAD10	-3.6353	0.0040767
RAC1	-0.63279	0.0040768
CAB39L	-1.1871	0.0040888
USO1	0.60286	0.0040988
TNS1	-1.2045	0.004114
NDUFS4	-1.6958	0.0041257
LAMB2	-1.1883	0.0041521
PSME4	1.6102	0.0041592
GPX3	-1.3029	0.0041645
TREX1	5.5842	0.0041778
PZP	-1.2019	0.0041842
AARS1	0.83912	0.0042032
NACAD	4.8705	0.0042359
ACCS	5.5685	0.0042397
NUMB	1.4044	0.0042421
RAB12	-0.96722	0.0042527
FUNDC2	-1.0696	0.0042799
CPNE1	-1.5348	0.0042858
FBP2	-0.77353	0.0042925
CDA	-2.1032	0.0042973
SNX8	-1.3758	0.0043149
MRPL9	-0.6344	0.0043278
ETFA	-1.1714	0.0043378
RPL11	-1.1762	0.0043468
DES	-1.0054	0.0043507
ARFGEF2	1.2521	0.0043685
CAPZA2	-0.57964	0.0043783
LTN1	3.52	0.0043866
CES2A	-2.7943	0.0043927
PDCD10	-0.6927	0.0044015
CRYZ	-1.471	0.0044052
THOP1	-0.48946	0.0044166
DNAJB12	2.6212	0.0044431
PDCD5	-1.0359	0.0044531
FKBP5	1.2286	0.004456
GTF3C5	5.8681	0.0044574
DDX6	0.54439	0.0044757
MRE11	1.2967	0.0044781
CDH17	-0.8672	0.0044937
VWA8	-1.0691	0.0044938
KCNMA1	-1.5495	0.0045128
CDC42BPA	-1.24	0.0045231
EPPK1	0.6498	0.0045633
VPS26B	-0.81773	0.0045639
NOP10	-0.41494	0.0045682
FMNL1	1.3073	0.004571
GGT6	3.1978	0.0045835
OTUB1	1.3852	0.0045899
MSRA	-1.5256	0.0045984
MTREX	0.84771	0.0046312
EHD2	-0.93388	0.0046328
MAN2C1	-0.6322	0.0046463
PDE9A	3.3659	0.0046559
COPS3	-0.77503	0.0046627
TGM2	-0.84041	0.004676
PC	-1.4097	0.0046827
PPP1R12C	-1.0842	0.0046847
ZNG1	0.72321	0.0046909
GPSM1	5.8522	0.0047114
DNAJC1	1.3237	0.0047141
KRTCAP2	0.6507	0.0047242
ROBO1	-1.5269	0.0047304
NDUFS3	-1.1356	0.0047363
SIRT4	-0.83659	0.0047396
RAB2A	-0.52763	0.0047399
GCN1	0.5196	0.0047532
ATP5F1B	-0.80191	0.0047586
PPOX	-1.2181	0.0047627
SORBS2	-2.4244	0.0047629
STARD10	-0.74848	0.004786
NLE1	1.3695	0.0048162
UBE4A	0.84323	0.0048189
MSRB1	-2.0391	0.0048354
TMEM102	5.9396	0.0048379
WLS	2.8743	0.0048399
ATP1A2	-2.3976	0.004854
LSR	5.4735	0.0048627
PLXNA1	-2.744	0.0048739
ZDHHC13	1.17	0.0048873
CUL2	-0.8712	0.0048896
ACSM3	-1.0729	0.0048903
ZFR	1.2435	0.0048907
EPB41L1	-0.95123	0.004917
HNRNPLL	-0.47024	0.0049188
PHYKPL	-2.6921	0.0049199
HEBP1	-2.7623	0.0049299
NEFH	-2.7654	0.0049505
BCL2L1	-0.77042	0.0049544
MSH2	1.4283	0.0049578
WDR44	0.94438	0.0049587
KNG1	-1.2855	0.0049824
CISD1	-1.5416	0.0049857
TPD52L2	-0.71416	0.0050068
SERPINA1B	-2.3574	0.0050099
TAMM41	-1.5259	0.0050123
NDUFA8	-1.187	0.0050188
EEF1G	0.9383	0.0050338
CKAP4	1.2589	0.0050408
DPYSL2	-0.85623	0.0050599
PTPN11	-0.91463	0.0050758
NDUFB5	-0.92582	0.0050771
EPHX1	-1.3029	0.0050957
PLIN1	2.545	0.0051051
NCAPH	2.3736	0.0051293
PHB1	-0.77684	0.0051393
PIK3CA	-1.4417	0.0051598
SNU13	6.1063	0.0051646
RNGTT	2.2033	0.0051718
NEXN	-0.7277	0.0051896
FUOM	-1.5887	0.0051896
PGAP3	-0.99649	0.0051917
AHCYL2	-0.5068	0.0052018
UGT1A6	-1.1274	0.0052083
[truncated: 3,757 more rows]
